# Supplementary material for: Population Genetic Analysis of Aedes aegypti Mosquitoes From Sudan Revealed Recent Independent Colonization Events by the Two Subspecies
Source: Front Genet. 2022 Feb 14;13:825652. doi: 10.3389/fgene.2022.825652 (PMC8889412; doi:10.3389/fgene.2022.825652)
Supplement: Supplementary file 1 [file Table2.XLS]

## Sheet: Sheet1
Table S	S2	Microsatellite primer sequences, multiplex pairings and fluorescent primers
Locus		Primer Sequence	Multiplex Pair	Fluorescent Primer	#alleles	Source
AC1	For	TCCGGTGGGTTAAGGATAGA	AC5	M13-FAM	13	[1]
	Rev	ACTTCACGCTCCAGCAATCT
AC2	For	AATACAACGCGATCGACTCC	A1	M13-FAM	14	[1]
	Rev	AACGATTAGCTGCTCCGAAA
AC4	For	GCGAATCGGTTCCCATAGTA	A9	M13-FAM	7	[1]
	Rev	CTTTATCGATCGACGCCATT
AC5	For	TGGATTGTTCTTAACAAACACGAT	AC1	M13-FAM	23	[1]
	Rev	CGATCTCACTACGGGTTTCG
AG1	For	AATCCCCACACAAACACACC	AG5	M13-HEX	13	[1]
	Rev	GGCCGTGGTGTTACTCTCTC
AG2	For	TCCCCTTTCAAACCTAATGG	CT2	M13-HEX	29	[1]
	Rev	TTTGCCCTCGTATGCTCTCT
AG5	For	TGATCTTGAGAAGGCATCCA	AG1	M13-HEX	12	[1]
	Rev	CGTTATCCTTTCATCACTTGTTTG
CT2	For	CGCAGTAGGCGATATTCGTT	AG2	M13-HEX	13	[1]
	Rev	ACCACCACCAACACCATTCT
A1	For	GACGTAAACCGAGTGGGAGA	AC2	M13-FAM	11	[2]
	Rev	GCATTTAACCGCGCTAGAAC
A9	For	GCAGCATGCACTTCACATTT	AC4	M13-FAM	10	[2]
	Rev	CGAATGGCATCTGATTCAAG
B2	For	GGAAACACTTGCAGGGACAT	B3	M13-HEX	9	[2]
	Rev	GCAGATGGTGGCAGTAGTGA
B3	For	GCAAGTTGCAAAGTGCTCAA	B2	M13-HEX	11	[2]
	Rev	ACCCACCGTTTGCTTTGTAG
*All forward primers were designed with a short M13 tail at the start (TCCCAGTCACGACGT)
References
1	Slotman M, Kelly N, Harrington L, Kitthawee S, Jones J, Scott T, et al. Polymorphic microsatellite markers for studies of Aedes aegypti (Diptera: Culicidae), the vector of dengue and yellow fever. 2007;7(1):168-71.
2	Brown JE, McBride CS, Johnson P, Ritchie S, Paupy C, Bossin H, et al. Worldwide patterns of genetic differentiation imply multiple 'domestications' of Aedes aegypti, a major vector of human diseases. Proceedings Biological sciences. 2011;278(1717):2446-54. Epub 2011/01/14. doi: 10.1098/rspb.2010.2469. PubMed PMID: 21227970; PubMed Central PMCID: PMCPMC3125627.
