# Supplementary material for: Population Genetic Analysis of Aedes aegypti Mosquitoes From Sudan Revealed Recent Independent Colonization Events by the Two Subspecies
Source: Front Genet. 2022 Feb 14;13:825652. doi: 10.3389/fgene.2022.825652 (PMC8889412; doi:10.3389/fgene.2022.825652)
Supplement: Supplementary file 4 [file Table4.XLSX]

## Sheet: Port Sudan
Port Sudan ML-Relate
LIST OF LOGLIKELIHOODS
This output shows the Ln(Likelihood) for each of the four following
relationships:
U = Unrelated
HS = Half Sibs
FS = Full Sibs
PO = Parent / Offspring
Interpretation
R This column lists the relationship with the highest likelihood.
LnL(R) This column lists the log likelihood of R
Delta Ln(L) These columns list how much lower the log likelihoods are for
the other relationships. For example, if there is a 2.1
the FS column, it means that the loglikelihood of the
individuals being full sibs is 2.1 less than the
loglikelihood of the relationship with the highest
likelihood.
Note: A Delta Ln(L) of '9999' indicates that the relationship
is not possible.
						Delta Ln(L)
Ind1	Ind2	R	LnL(R)		U	HS	FS	PO
PortSudan_02	PortSudan_01	U	-37.62		-	0.52	2.55	9999
PortSudan_03	PortSudan_01	U	-40.09		-	1.47	5.13	9999		Row Labeles	Count of Individuals
PortSudan_03	PortSudan_02	U	-39.51		-	3.15	7.08	9999		FS	35
PortSudan_04	PortSudan_01	U	-43.5		-	3.03	7.13	9999		HS	188
PortSudan_04	PortSudan_02	U	-42.93		-	2.97	8	9999		PO	33
PortSudan_04	PortSudan_03	U	-45.4		-	0.63	2.27	9999		U	1019
PortSudan_05	PortSudan_01	U	-41.29		-	2.28	5.56	9999		(blank)
PortSudan_05	PortSudan_02	U	-40.72		-	2.58	6.23	9999		Grand Total	1275
PortSudan_05	PortSudan_03	HS	-42.22		0.97	-	2.71	9999
PortSudan_05	PortSudan_04	HS	-46.28		0.32	-	2.39	9999
PortSudan_06	PortSudan_01	U	-44.94		-	3.88	8.38	9999
PortSudan_06	PortSudan_02	U	-44.37		-	2.13	5.25	9999		First degree pairwise relationships= Total FS+ PO)/Grand Total*100 = 68/1275*100= 5.3%
PortSudan_06	PortSudan_03	U	-46.84		-	1.22	3.58	9999
PortSudan_06	PortSudan_04	FS	-42.37		7.88	3.79	-	9999
PortSudan_06	PortSudan_05	U	-48.04		-	0.96	3.85	9999
PortSudan_07	PortSudan_01	U	-41.15		-	0.55	3.6	9999
PortSudan_07	PortSudan_02	U	-40.57		-	2.41	5.43	9999
PortSudan_07	PortSudan_03	U	-43.04		-	2.31	5.45	9999
PortSudan_07	PortSudan_04	U	-46.46		-	0.94	3.17	9999
PortSudan_07	PortSudan_05	U	-44.25		-	3.6	8.34	9999
PortSudan_07	PortSudan_06	FS	-45.28		2.62	0.92	-	9999
PortSudan_08	PortSudan_01	U	-41.52		-	0.87	3.31	9999
PortSudan_08	PortSudan_02	HS	-40.81		0.14	-	1.9	9999
PortSudan_08	PortSudan_03	U	-43.42		-	0.3	1.94	9999
PortSudan_08	PortSudan_04	U	-46.83		-	1.58	5.44	9999
PortSudan_08	PortSudan_05	HS	-44.08		0.54	-	0.68	9999
PortSudan_08	PortSudan_06	HS	-46.34		1.93	-	0.22	9999
PortSudan_08	PortSudan_07	U	-44.48		-	0.33	1.54	9999
PortSudan_09	PortSudan_01	U	-37.79		-	0.86	3.62	9999
PortSudan_09	PortSudan_02	U	-37.21		-	1.06	3.3	9999
PortSudan_09	PortSudan_03	U	-39.68		-	2.6	5.42	9999
PortSudan_09	PortSudan_04	HS	-41.84		1.26	-	0.09	9999
PortSudan_09	PortSudan_05	U	-40.89		-	4.3	9.86	9999
PortSudan_09	PortSudan_06	FS	-42.1		2.44	1.45	-	9999
PortSudan_09	PortSudan_07	FS	-36.51		4.24	2.27	-	9999
PortSudan_09	PortSudan_08	U	-41.12		-	2.99	6.93	9999
PortSudan_10	PortSudan_01	U	-37.8		-	1.17	4.18	9999
PortSudan_10	PortSudan_02	U	-37.23		-	3.51	7.55	9999
PortSudan_10	PortSudan_03	U	-39.7		-	0.46	1.41	9999
PortSudan_10	PortSudan_04	HS	-42.81		0.3	-	1.2	9999
PortSudan_10	PortSudan_05	HS	-40.21		0.7	-	1.34	9999
PortSudan_10	PortSudan_06	U	-44.55		-	0.66	2.69	9999
PortSudan_10	PortSudan_07	U	-40.76		-	0.7	2.44	9999
PortSudan_10	PortSudan_08	U	-41.13		-	1.41	5.07	9999
PortSudan_10	PortSudan_09	U	-37.4		-	1.4	3.96	9999
PortSudan_11	PortSudan_01	U	-37.92		-	1.88	5.65	9999
PortSudan_11	PortSudan_02	U	-37.34		-	1.34	3.71	9999
PortSudan_11	PortSudan_03	U	-39.81		-	3.71	7.57	9999
PortSudan_11	PortSudan_04	U	-43.23		-	0.63	3.77	9999
PortSudan_11	PortSudan_05	U	-41.02		-	1.53	4.59	9999
PortSudan_11	PortSudan_06	U	-44.67		-	0.6	4.07	9999
PortSudan_11	PortSudan_07	U	-40.87		-	0.16	2.53	9999
PortSudan_11	PortSudan_08	U	-41.25		-	2.78	6.97	9999
PortSudan_11	PortSudan_09	HS	-36.44		1.07	-	1.51	9999
PortSudan_11	PortSudan_10	FS	-36.42		1.1	0.68	-	9999
PortSudan_12	PortSudan_01	U	-42.23		-	2.54	6.31	9999
PortSudan_12	PortSudan_02	U	-41.65		-	3.27	7.72	9999
PortSudan_12	PortSudan_03	HS	-41.76		2.36	-	0.12	9999
PortSudan_12	PortSudan_04	U	-47.54		-	0.75	3.45	9999
PortSudan_12	PortSudan_05	HS	-43.87		1.46	-	1.4	9999
PortSudan_12	PortSudan_06	U	-48.98		-	1.23	4.22	9999
PortSudan_12	PortSudan_07	U	-45.18		-	5.24	11.16	9999
PortSudan_12	PortSudan_08	U	-45.56		-	0.12	2.38	9999
PortSudan_12	PortSudan_09	U	-41.82		-	2.93	7.45	9999
PortSudan_12	PortSudan_10	U	-41.84		-	2.59	6.69	9999
PortSudan_12	PortSudan_11	U	-41.95		-	2.85	7.02	9999
PortSudan_13	PortSudan_01	U	-39.53		-	1.48	4.05	9999
PortSudan_13	PortSudan_02	U	-38.95		-	1.23	4.38	9999
PortSudan_13	PortSudan_03	U	-41.42		-	3.12	7.81	9999
PortSudan_13	PortSudan_04	U	-44.84		-	0.57	3.01	9999
PortSudan_13	PortSudan_05	U	-42.63		-	4.33	9.03	9999
PortSudan_13	PortSudan_06	U	-46.28		-	0.4	4.05	9999
PortSudan_13	PortSudan_07	HS	-40.56		1.92	-	0.55	9999
PortSudan_13	PortSudan_08	U	-42.86		-	4.57	10.25	9999
PortSudan_13	PortSudan_09	PO	-32.87		6.25	2.45	2.54	-
PortSudan_13	PortSudan_10	U	-39.14		-	0.28	1.45	9999
PortSudan_13	PortSudan_11	PO	-33.57		5.68	2.23	2.44	-
PortSudan_13	PortSudan_12	U	-43.56		-	4.93	10.32	9999
PortSudan_14	PortSudan_01	HS	-40.08		0.14	-	2.24	9999
PortSudan_14	PortSudan_02	U	-39.64		-	0.5	2.69	9999
PortSudan_14	PortSudan_03	U	-42.11		-	2.72	7.44	9999
PortSudan_14	PortSudan_04	U	-45.52		-	2.54	6.72	9999
PortSudan_14	PortSudan_05	U	-43.31		-	4.87	10.4	9999
PortSudan_14	PortSudan_06	HS	-45.86		1.11	-	1.51	9999
PortSudan_14	PortSudan_07	PO	-37.19		5.98	2.2	2.7	-
PortSudan_14	PortSudan_08	HS	-43.09		0.45	-	3.36	9999
PortSudan_14	PortSudan_09	HS	-39.15		0.65	-	0.65	9999
PortSudan_14	PortSudan_10	U	-39.82		-	1.05	3.96	9999
PortSudan_14	PortSudan_11	U	-39.94		-	1.31	4.32	9999
PortSudan_14	PortSudan_12	U	-44.25		-	3.28	7.73	9999
PortSudan_14	PortSudan_13	U	-41.55		-	0.72	3.28	9999
PortSudan_15	PortSudan_01	U	-39.45		-	2.25	4.76	9999
PortSudan_15	PortSudan_02	U	-38.87		-	1.92	5.33	9999
PortSudan_15	PortSudan_03	U	-41.34		-	3.23	6.76	9999
PortSudan_15	PortSudan_04	HS	-44.35		0.41	-	1.5	9999
PortSudan_15	PortSudan_05	U	-42.55		-	0.22	2.76	9999
PortSudan_15	PortSudan_06	U	-46.2		-	1.09	4.65	9999
PortSudan_15	PortSudan_07	HS	-42.26		0.14	-	2.31	9999
PortSudan_15	PortSudan_08	U	-42.78		-	1.12	3.73	9999
PortSudan_15	PortSudan_09	U	-39.04		-	0.17	2.19	9999
PortSudan_15	PortSudan_10	FS	-38.74		0.32	0.3	-	9999
PortSudan_15	PortSudan_11	FS	-37.99		1.18	0.18	-	9999
PortSudan_15	PortSudan_12	U	-43.48		-	2.46	6.53	9999
PortSudan_15	PortSudan_13	HS	-40.42		0.37	-	0.78	9999
PortSudan_15	PortSudan_14	U	-41.47		-	1.94	5.3	9999
PortSudan_16	PortSudan_01	U	-39.85		-	2.17	5.96	9999
PortSudan_16	PortSudan_02	U	-39.27		-	1.73	4.4	9999
PortSudan_16	PortSudan_03	PO	-37.36		4.38	1.56	1.32	-
PortSudan_16	PortSudan_04	U	-45.16		-	1.2	4.47	9999
PortSudan_16	PortSudan_05	U	-42.95		-	0.49	3.71	9999
PortSudan_16	PortSudan_06	U	-46.6		-	1.7	5.3	9999
PortSudan_16	PortSudan_07	U	-42.8		-	1.81	5.72	9999
PortSudan_16	PortSudan_08	U	-43.18		-	2.78	6.06	9999
PortSudan_16	PortSudan_09	U	-39.44		-	2.43	6.52	9999
PortSudan_16	PortSudan_10	HS	-39.35		0.11	-	1.88	9999
PortSudan_16	PortSudan_11	U	-39.57		-	1.93	5.19	9999
PortSudan_16	PortSudan_12	U	-43.88		-	2.4	7.43	9999
PortSudan_16	PortSudan_13	U	-41.18		-	2.03	5.46	9999
PortSudan_16	PortSudan_14	U	-41.87		-	3.2	8.27	9999
PortSudan_16	PortSudan_15	U	-41.1		-	3.03	6.38	9999
PortSudan_17	PortSudan_01	U	-38.19		-	1.87	5.03	9999
PortSudan_17	PortSudan_02	U	-37.61		-	1.43	3.87	9999
PortSudan_17	PortSudan_03	FS	-31.76		8.33	4.11	-	1.84
PortSudan_17	PortSudan_04	U	-43.5		-	1.02	3.32	9999
PortSudan_17	PortSudan_05	HS	-41.18		0.11	-	2.38	9999
PortSudan_17	PortSudan_06	U	-44.94		-	0.77	3.32	9999
PortSudan_17	PortSudan_07	U	-41.15		-	2.71	6.5	9999
PortSudan_17	PortSudan_08	U	-41.52		-	1.17	2.52	9999
PortSudan_17	PortSudan_09	U	-37.78		-	2.14	5.16	9999
PortSudan_17	PortSudan_10	FS	-37.47		0.33	0.37	-	9999
PortSudan_17	PortSudan_11	U	-37.92		-	2.84	5.67	9999
PortSudan_17	PortSudan_12	HS	-41.76		0.46	-	1.25	9999
PortSudan_17	PortSudan_13	U	-39.53		-	2.71	6.08	9999
PortSudan_17	PortSudan_14	U	-40.21		-	1.76	5.42	9999
PortSudan_17	PortSudan_15	U	-39.45		-	2.81	5.03	9999
PortSudan_17	PortSudan_16	PO	-36.2		3.64	1.34	1.13	-
PortSudan_18	PortSudan_01	FS	-30.73		5.91	2.8	-	0.83
PortSudan_18	PortSudan_02	U	-36.07		-	0.62	2.64	9999
PortSudan_18	PortSudan_03	U	-38.54		-	1.22	4.76	9999
PortSudan_18	PortSudan_04	U	-41.95		-	2.99	7.08	9999
PortSudan_18	PortSudan_05	U	-39.74		-	2.6	6.87	9999
PortSudan_18	PortSudan_06	U	-43.39		-	3.47	7.85	9999
PortSudan_18	PortSudan_07	U	-39.6		-	1.14	4.09	9999
PortSudan_18	PortSudan_08	U	-39.97		-	0.97	4.36	9999
PortSudan_18	PortSudan_09	U	-36.23		-	0.09	2.15	9999
PortSudan_18	PortSudan_10	U	-36.25		-	0.82	3.68	9999
PortSudan_18	PortSudan_11	U	-36.37		-	1.54	5.15	9999
PortSudan_18	PortSudan_12	U	-40.68		-	1.06	4.26	9999
PortSudan_18	PortSudan_13	U	-37.98		-	2.72	5.57	9999
PortSudan_18	PortSudan_14	U	-38.66		-	0.09	2.12	9999
PortSudan_18	PortSudan_15	U	-37.9		-	2.94	6.76	9999
PortSudan_18	PortSudan_16	U	-38.3		-	1.54	4.13	9999
PortSudan_18	PortSudan_17	U	-36.64		-	1.62	4.67	9999
PortSudan_19	PortSudan_01	PO	-34.74		4.19	1.47	1.04	-
PortSudan_19	PortSudan_02	U	-38.35		-	1.45	4.54	9999
PortSudan_19	PortSudan_03	U	-40.82		-	2.21	5.5	9999
PortSudan_19	PortSudan_04	U	-44.24		-	1.56	4.22	9999
PortSudan_19	PortSudan_05	U	-42.03		-	1.5	5.5	9999
PortSudan_19	PortSudan_06	U	-45.68		-	2.52	6.42	9999
PortSudan_19	PortSudan_07	U	-41.88		-	0.9	3.59	9999
PortSudan_19	PortSudan_08	U	-42.26		-	0.19	3.38	9999
PortSudan_19	PortSudan_09	HS	-38.08		0.44	-	2.33	9999
PortSudan_19	PortSudan_10	U	-38.54		-	1.06	3.55	9999
PortSudan_19	PortSudan_11	U	-38.65		-	2.65	6.3	9999
PortSudan_19	PortSudan_12	U	-42.96		-	0.65	3.76	9999
PortSudan_19	PortSudan_13	U	-40.26		-	1.36	3.85	9999
PortSudan_19	PortSudan_14	U	-40.95		-	1.17	3.72	9999
PortSudan_19	PortSudan_15	U	-40.18		-	1.39	5	9999
PortSudan_19	PortSudan_16	U	-40.58		-	4.16	9.54	9999
PortSudan_19	PortSudan_17	U	-38.92		-	3.2	7.73	9999
PortSudan_19	PortSudan_18	FS	-34.27		3.1	0.63	-	9999
PortSudan_20	PortSudan_01	PO	-33.81		1.25	0.36	1.31	-
PortSudan_20	PortSudan_02	U	-34.48		-	0.93	4.18	9999
PortSudan_20	PortSudan_03	U	-36.96		-	2.74	5.07	9999
PortSudan_20	PortSudan_04	HS	-40		0.37	-	1.74	9999
PortSudan_20	PortSudan_05	U	-38.16		-	0.62	3.16	9999
PortSudan_20	PortSudan_06	U	-41.81		-	1.15	4.65	9999
PortSudan_20	PortSudan_07	FS	-36.43		1.59	0.17	-	9999
PortSudan_20	PortSudan_08	U	-38.39		-	0.92	1.2	9999
PortSudan_20	PortSudan_09	HS	-33.66		1	-	0.38	9999
PortSudan_20	PortSudan_10	HS	-33.34		1.33	-	0.25	9999
PortSudan_20	PortSudan_11	HS	-34.03		0.76	-	0.27	9999
PortSudan_20	PortSudan_12	U	-39.09		-	2.86	7.1	9999
PortSudan_20	PortSudan_13	HS	-35.29		1.1	-	0.63	9999
PortSudan_20	PortSudan_14	U	-37.08		-	0.44	3.56	9999
PortSudan_20	PortSudan_15	PO	-32		4.32	1.83	0.55	-
PortSudan_20	PortSudan_16	U	-36.72		-	2.57	5.58	9999
PortSudan_20	PortSudan_17	U	-35.06		-	2.83	5.1	9999
PortSudan_20	PortSudan_18	U	-33.51		-	0.17	2.54	9999
PortSudan_20	PortSudan_19	PO	-33.68		2.12	0.65	1.52	-
PortSudan_21	PortSudan_01	U	-36.94		-	1.67	4.73	9999
PortSudan_21	PortSudan_02	U	-36.36		-	1.66	4.72	9999
PortSudan_21	PortSudan_03	PO	-34.01		4.82	1.66	0.31	-
PortSudan_21	PortSudan_04	U	-42.25		-	2.34	6.09	9999
PortSudan_21	PortSudan_05	U	-40.04		-	1.77	4.56	9999
PortSudan_21	PortSudan_06	U	-43.69		-	2.08	6.1	9999
PortSudan_21	PortSudan_07	U	-39.9		-	1.69	5.03	9999
PortSudan_21	PortSudan_08	U	-40.27		-	1.44	3.95	9999
PortSudan_21	PortSudan_09	U	-36.53		-	1.12	3.69	9999
PortSudan_21	PortSudan_10	U	-36.55		-	0.63	1.85	9999
PortSudan_21	PortSudan_11	U	-36.67		-	2.2	4.71	9999
PortSudan_21	PortSudan_12	U	-40.97		-	0.55	2.82	9999
PortSudan_21	PortSudan_13	U	-38.28		-	1.22	2.97	9999
PortSudan_21	PortSudan_14	U	-38.96		-	1.98	4.63	9999
PortSudan_21	PortSudan_15	U	-38.2		-	2.62	4.82	9999
PortSudan_21	PortSudan_16	PO	-36.27		2.33	0.73	0.76	-
PortSudan_21	PortSudan_17	FS	-29.5		7.44	3.8	-	1.65
PortSudan_21	PortSudan_18	U	-35.39		-	1.31	3.79	9999
PortSudan_21	PortSudan_19	U	-37.67		-	3.19	7.27	9999
PortSudan_21	PortSudan_20	U	-33.81		-	2.67	5.79	9999
PortSudan_22	PortSudan_01	U	-37.2		-	1.07	3.79	9999
PortSudan_22	PortSudan_02	U	-36.63		-	0.34	2.84	9999
PortSudan_22	PortSudan_03	U	-39.1		-	2.29	6.27	9999
PortSudan_22	PortSudan_04	U	-42.51		-	4.06	8.59	9999
PortSudan_22	PortSudan_05	U	-40.3		-	1.31	4.28	9999
PortSudan_22	PortSudan_06	U	-43.95		-	4.46	8.71	9999
PortSudan_22	PortSudan_07	U	-40.16		-	2.52	6.05	9999
PortSudan_22	PortSudan_08	U	-40.54		-	2.33	6.47	9999
PortSudan_22	PortSudan_09	U	-36.8		-	1.5	3.2	9999
PortSudan_22	PortSudan_10	U	-36.81		-	1.9	5.08	9999
PortSudan_22	PortSudan_11	U	-36.93		-	0.84	3.49	9999
PortSudan_22	PortSudan_12	U	-41.24		-	1.43	4.72	9999
PortSudan_22	PortSudan_13	HS	-37.21		1.33	-	1.38	9999
PortSudan_22	PortSudan_14	U	-39.22		-	2.02	5.49	9999
PortSudan_22	PortSudan_15	U	-38.46		-	0.86	3.54	9999
PortSudan_22	PortSudan_16	U	-38.86		-	1.73	5.12	9999
PortSudan_22	PortSudan_17	U	-37.2		-	1.12	4.37	9999
PortSudan_22	PortSudan_18	U	-35.65		-	2.33	5.34	9999
PortSudan_22	PortSudan_19	U	-37.94		-	1.1	4.16	9999
PortSudan_22	PortSudan_20	U	-34.07		-	0.99	4.21	9999
PortSudan_22	PortSudan_21	HS	-35.58		0.37	-	1.63	9999
PortSudan_23	PortSudan_01	HS	-36.06		0.3	-	2.09	0.47
PortSudan_23	PortSudan_02	HS	-34.6		1.17	-	0.16	9999
PortSudan_23	PortSudan_03	U	-38.25		-	1.32	3.26	9999
PortSudan_23	PortSudan_04	U	-41.66		-	1.01	4.52	9999
PortSudan_23	PortSudan_05	HS	-39.32		0.13	-	2.01	9999
PortSudan_23	PortSudan_06	U	-43.11		-	1.96	5.48	9999
PortSudan_23	PortSudan_07	U	-39.31		-	0.52	2.74	9999
PortSudan_23	PortSudan_08	HS	-39.5		0.18	-	0.2	9999
PortSudan_23	PortSudan_09	U	-35.95		-	1.59	4.11	9999
PortSudan_23	PortSudan_10	U	-35.96		-	1.77	4.67	9999
PortSudan_23	PortSudan_11	U	-36.08		-	0.72	3.08	9999
PortSudan_23	PortSudan_12	U	-40.39		-	1.45	5.11	9999
PortSudan_23	PortSudan_13	U	-37.69		-	2.6	6.69	9999
PortSudan_23	PortSudan_14	U	-38.37		-	0.05	2.13	9999
PortSudan_23	PortSudan_15	U	-37.61		-	0.98	4.33	9999
PortSudan_23	PortSudan_16	U	-38.01		-	0.15	1.44	9999
PortSudan_23	PortSudan_17	U	-36.35		-	2.25	5.04	9999
PortSudan_23	PortSudan_18	PO	-34.07		0.73	0.09	2.03	-
PortSudan_23	PortSudan_19	U	-37.09		-	0.7	4	9999
PortSudan_23	PortSudan_20	HS	-33.04		0.19	-	1.72	9999
PortSudan_23	PortSudan_21	U	-35.1		-	1.78	5.29	9999
PortSudan_23	PortSudan_22	U	-35.37		-	1.08	3.85	9999
PortSudan_24	PortSudan_01	U	-44.79		-	3.1	6.95	9999
PortSudan_24	PortSudan_02	HS	-42.49		1.72	-	1.17	9999
PortSudan_24	PortSudan_03	U	-46.69		-	2.37	7.25	9999
PortSudan_24	PortSudan_04	U	-50.1		-	4.98	10.68	9999
PortSudan_24	PortSudan_05	U	-47.89		-	5.49	12.19	9999
PortSudan_24	PortSudan_06	U	-51.54		-	3.99	9.46	9999
PortSudan_24	PortSudan_07	U	-47.75		-	2.37	6.99	9999
PortSudan_24	PortSudan_08	U	-48.12		-	2.69	7.63	9999
PortSudan_24	PortSudan_09	U	-44.38		-	1.87	6.16	9999
PortSudan_24	PortSudan_10	U	-44.4		-	0.46	4.4	9999
PortSudan_24	PortSudan_11	HS	-44.41		0.1	-	3.16	9999
PortSudan_24	PortSudan_12	U	-48.82		-	3.64	8.93	9999
PortSudan_24	PortSudan_13	HS	-45.41		0.71	-	0.74	9999
PortSudan_24	PortSudan_14	U	-46.81		-	0	2.88	9999
PortSudan_24	PortSudan_15	U	-46.05		-	2.24	6.85	9999
PortSudan_24	PortSudan_16	U	-46.45		-	2.09	6.24	9999
PortSudan_24	PortSudan_17	U	-44.79		-	0.74	4.74	9999
PortSudan_24	PortSudan_18	U	-43.24		-	2.3	5.45	9999
PortSudan_24	PortSudan_19	U	-45.52		-	3.5	7.19	9999
PortSudan_24	PortSudan_20	U	-41.66		-	2.31	6.94	9999
PortSudan_24	PortSudan_21	U	-43.54		-	1.17	5.03	9999
PortSudan_24	PortSudan_22	U	-43.8		-	1.35	4.36	9999
PortSudan_24	PortSudan_23	U	-42.95		-	2.53	6.78	9999
PortSudan_25	PortSudan_01	U	-40.58		-	1.89	5.05	9999
PortSudan_25	PortSudan_02	U	-40		-	0.59	2.22	9999
PortSudan_25	PortSudan_03	U	-42.47		-	3.38	7.84	9999
PortSudan_25	PortSudan_04	U	-45.89		-	2.67	6.49	9999
PortSudan_25	PortSudan_05	U	-43.68		-	5.09	11.49	9999
PortSudan_25	PortSudan_06	U	-47.33		-	2.08	5.67	9999
PortSudan_25	PortSudan_07	U	-43.53		-	2.45	5.03	9999
PortSudan_25	PortSudan_08	U	-43.91		-	4.13	9.15	9999
PortSudan_25	PortSudan_09	HS	-39.79		0.39	-	1.23	9999
PortSudan_25	PortSudan_10	U	-40.19		-	2.47	6.97	9999
PortSudan_25	PortSudan_11	U	-40.3		-	0.87	4.8	9999
PortSudan_25	PortSudan_12	U	-44.61		-	1.94	4.54	9999
PortSudan_25	PortSudan_13	U	-41.91		-	1.92	5.31	9999
PortSudan_25	PortSudan_14	HS	-41.94		0.66	-	1.97	9999
PortSudan_25	PortSudan_15	U	-41.83		-	3.15	8.05	9999
PortSudan_25	PortSudan_16	HS	-42		0.23	-	2.92	9999
PortSudan_25	PortSudan_17	U	-40.58		-	1.66	5.21	9999
PortSudan_25	PortSudan_18	HS	-38.39		0.64	-	1.6	9999
PortSudan_25	PortSudan_19	U	-41.31		-	1	4.1	9999
PortSudan_25	PortSudan_20	U	-37.45		-	3.18	7.57	9999
PortSudan_25	PortSudan_21	U	-39.33		-	0.64	3.74	9999
PortSudan_25	PortSudan_22	U	-39.59		-	0.55	2.33	9999
PortSudan_25	PortSudan_23	U	-38.74		-	1.53	3.95	9999
PortSudan_25	PortSudan_24	U	-47.17		-	1.6	3.86	9999
PortSudan_26	PortSudan_01	U	-41.84		-	1.64	3.19	9999
PortSudan_26	PortSudan_02	U	-41.26		-	1.54	5.32	9999
PortSudan_26	PortSudan_03	U	-43.73		-	0.2	2.41	9999
PortSudan_26	PortSudan_04	HS	-46.64		0.51	-	1.2	9999
PortSudan_26	PortSudan_05	HS	-44.26		0.68	-	1.45	9999
PortSudan_26	PortSudan_06	U	-48.59		-	0.41	2	9999
PortSudan_26	PortSudan_07	U	-44.8		-	2.64	7.32	9999
PortSudan_26	PortSudan_08	HS	-44.18		0.99	-	0.67	9999
PortSudan_26	PortSudan_09	U	-41.43		-	2.58	6.86	9999
PortSudan_26	PortSudan_10	U	-41.45		-	0.73	2.99	9999
PortSudan_26	PortSudan_11	U	-41.57		-	1	3.96	9999
PortSudan_26	PortSudan_12	U	-45.87		-	0.15	0.22	9999
PortSudan_26	PortSudan_13	U	-43.17		-	3.19	6.77	9999
PortSudan_26	PortSudan_14	U	-43.86		-	2.66	7.17	9999
PortSudan_26	PortSudan_15	HS	-42.11		0.99	-	0.64	9999
PortSudan_26	PortSudan_16	U	-43.49		-	1.8	5.15	9999
PortSudan_26	PortSudan_17	U	-41.84		-	0.7	3.48	9999
PortSudan_26	PortSudan_18	U	-40.29		-	2	4.6	9999
PortSudan_26	PortSudan_19	U	-42.57		-	2.96	6.46	9999
PortSudan_26	PortSudan_20	HS	-38.64		0.07	-	1.34	9999
PortSudan_26	PortSudan_21	U	-40.59		-	1.23	3.87	9999
PortSudan_26	PortSudan_22	U	-40.85		-	3.29	7.38	9999
PortSudan_26	PortSudan_23	U	-40		-	0.79	4.16	9999
PortSudan_26	PortSudan_24	U	-48.44		-	3.57	8.46	9999
PortSudan_26	PortSudan_25	U	-44.22		-	4.36	9.45	9999
PortSudan_27	PortSudan_01	HS	-36.52		1	-	1.38	9999
PortSudan_27	PortSudan_02	HS	-36.26		0.68	-	1.5	9999
PortSudan_27	PortSudan_03	HS	-39.35		0.06	-	2.05	9999
PortSudan_27	PortSudan_04	U	-42.83		-	2.79	6.56	9999
PortSudan_27	PortSudan_05	HS	-40.44		0.19	-	0.68	9999
PortSudan_27	PortSudan_06	U	-44.27		-	2.27	5.84	9999
PortSudan_27	PortSudan_07	U	-40.48		-	2.71	6.11	9999
PortSudan_27	PortSudan_08	U	-40.85		-	0.33	2.39	9999
PortSudan_27	PortSudan_09	U	-37.12		-	3.04	7.15	9999
PortSudan_27	PortSudan_10	U	-37.13		-	1.64	4.48	9999
PortSudan_27	PortSudan_11	HS	-36.96		0.29	-	1.55	9999
PortSudan_27	PortSudan_12	U	-41.56		-	0.6	2.63	9999
PortSudan_27	PortSudan_13	U	-38.86		-	2.71	7.32	9999
PortSudan_27	PortSudan_14	U	-39.54		-	2.58	6.15	9999
PortSudan_27	PortSudan_15	U	-38.78		-	1.69	5.56	9999
PortSudan_27	PortSudan_16	HS	-38.58		0.6	-	1.62	9999
PortSudan_27	PortSudan_17	HS	-37.4		0.12	-	1.85	9999
PortSudan_27	PortSudan_18	HS	-34.59		1.38	-	0.3	9999
PortSudan_27	PortSudan_19	U	-38.26		-	1.67	3.93	9999
PortSudan_27	PortSudan_20	U	-34.39		-	1.45	3.98	9999
PortSudan_27	PortSudan_21	U	-36.27		-	0.45	3	9999
PortSudan_27	PortSudan_22	U	-36.53		-	2.76	7.48	9999
PortSudan_27	PortSudan_23	PO	-33.77		1.91	0.72	1.99	-
PortSudan_27	PortSudan_24	U	-44.12		-	1.77	5.84	9999
PortSudan_27	PortSudan_25	U	-39.91		-	3.1	7.43	9999
PortSudan_27	PortSudan_26	HS	-40.55		0.62	-	1.58	9999
PortSudan_28	PortSudan_01	U	-39.14		-	1.78	5.2	9999
PortSudan_28	PortSudan_02	HS	-37.16		1.4	-	1.32	9999
PortSudan_28	PortSudan_03	U	-41.04		-	2.1	5.17	9999
PortSudan_28	PortSudan_04	U	-44.45		-	4.83	10.38	9999
PortSudan_28	PortSudan_05	U	-42.24		-	1.87	5.31	9999
PortSudan_28	PortSudan_06	U	-45.89		-	3.01	7.81	9999
PortSudan_28	PortSudan_07	U	-42.1		-	3.63	8.03	9999
PortSudan_28	PortSudan_08	U	-42.47		-	0.5	2.87	9999
PortSudan_28	PortSudan_09	U	-38.73		-	2.2	5.63	9999
PortSudan_28	PortSudan_10	U	-38.75		-	2.97	7.38	9999
PortSudan_28	PortSudan_11	U	-38.87		-	1.24	4.32	9999
PortSudan_28	PortSudan_12	U	-43.17		-	2.63	6.39	9999
PortSudan_28	PortSudan_13	U	-40.48		-	1.72	5.35	9999
PortSudan_28	PortSudan_14	U	-41.16		-	1.83	4.68	9999
PortSudan_28	PortSudan_15	U	-40.4		-	1.51	4.44	9999
PortSudan_28	PortSudan_16	U	-40.8		-	1.96	5.89	9999
PortSudan_28	PortSudan_17	HS	-38.65		0.49	-	1.76	9999
PortSudan_28	PortSudan_18	U	-37.59		-	2.06	5.3	9999
PortSudan_28	PortSudan_19	U	-39.87		-	1.69	4.82	9999
PortSudan_28	PortSudan_20	U	-36.01		-	2.44	6.18	9999
PortSudan_28	PortSudan_21	HS	-37.13		0.76	-	1.73	9999
PortSudan_28	PortSudan_22	HS	-37.51		0.64	-	2.7	9999
PortSudan_28	PortSudan_23	U	-37.3		-	2.43	5.55	9999
PortSudan_28	PortSudan_24	U	-45.74		-	0.4	3.19	9999
PortSudan_28	PortSudan_25	U	-41.52		-	1.42	4.62	9999
PortSudan_28	PortSudan_26	U	-42.79		-	0.06	3.14	9999
PortSudan_28	PortSudan_27	HS	-38.32		0.15	-	0.16	9999
PortSudan_29	PortSudan_01	U	-38.5		-	2.14	5.67	9999
PortSudan_29	PortSudan_02	HS	-37.59		0.33	-	1.46	9999
PortSudan_29	PortSudan_03	U	-40.4		-	1.32	3.86	9999
PortSudan_29	PortSudan_04	U	-43.81		-	0.98	2.95	9999
PortSudan_29	PortSudan_05	U	-41.6		-	3.57	7.83	9999
PortSudan_29	PortSudan_06	HS	-44.54		0.72	-	1.64	9999
PortSudan_29	PortSudan_07	U	-41.46		-	1.04	3.77	9999
PortSudan_29	PortSudan_08	U	-41.83		-	1.01	4.53	9999
PortSudan_29	PortSudan_09	HS	-37		1.09	-	1.35	9999
PortSudan_29	PortSudan_10	U	-38.11		-	0.84	2.17	9999
PortSudan_29	PortSudan_11	FS	-37.98		0.25	0.39	-	9999
PortSudan_29	PortSudan_12	U	-42.54		-	2.59	6.17	9999
PortSudan_29	PortSudan_13	HS	-38.19		1.65	-	1.45	9999
PortSudan_29	PortSudan_14	U	-40.52		-	0.3	2.08	9999
PortSudan_29	PortSudan_15	U	-39.76		-	0.68	1.97	9999
PortSudan_29	PortSudan_16	U	-40.16		-	1.86	5.1	9999
PortSudan_29	PortSudan_17	HS	-38.4		0.1	-	1.39	9999
PortSudan_29	PortSudan_18	U	-36.95		-	2.93	6.84	9999
PortSudan_29	PortSudan_19	U	-39.24		-	2.2	5.73	9999
PortSudan_29	PortSudan_20	U	-35.37		-	0.73	2.94	9999
PortSudan_29	PortSudan_21	HS	-36.75		0.5	-	0.51	9999
PortSudan_29	PortSudan_22	HS	-36.86		0.66	-	0.84	9999
PortSudan_29	PortSudan_23	U	-36.66		-	2.99	7.26	9999
PortSudan_29	PortSudan_24	HS	-44.88		0.22	-	3.28	9999
PortSudan_29	PortSudan_25	HS	-39.88		1.01	-	2.02	9999
PortSudan_29	PortSudan_26	U	-42.15		-	0.43	2.71	9999
PortSudan_29	PortSudan_27	U	-37.83		-	2.1	6.11	9999
PortSudan_29	PortSudan_28	HS	-39.29		0.16	-	2.01	9999
PortSudan_30	PortSudan_01	U	-38.22		-	1.27	3.38	9999
PortSudan_30	PortSudan_02	U	-37.65		-	0.77	3.17	9999
PortSudan_30	PortSudan_03	U	-40.12		-	0.77	4.3	9999
PortSudan_30	PortSudan_04	U	-43.53		-	0.62	3.79	9999
PortSudan_30	PortSudan_05	HS	-40.43		0.9	-	2.45	9999
PortSudan_30	PortSudan_06	U	-44.97		-	0.89	4.27	9999
PortSudan_30	PortSudan_07	U	-41.18		-	3.43	8.79	9999
PortSudan_30	PortSudan_08	U	-41.56		-	1.77	5.66	9999
PortSudan_30	PortSudan_09	U	-37.82		-	1.94	6.48	9999
PortSudan_30	PortSudan_10	HS	-37.41		0.42	-	1.5	9999
PortSudan_30	PortSudan_11	U	-37.95		-	1.94	4.86	9999
PortSudan_30	PortSudan_12	U	-42.26		-	0.12	2.49	9999
PortSudan_30	PortSudan_13	U	-39.56		-	2.13	5.18	9999
PortSudan_30	PortSudan_14	U	-40.24		-	2.52	6.82	9999
PortSudan_30	PortSudan_15	U	-39.48		-	2.39	5.02	9999
PortSudan_30	PortSudan_16	FS	-36.58		3.3	1.02	-	9999
PortSudan_30	PortSudan_17	U	-38.22		-	0.78	3.09	9999
PortSudan_30	PortSudan_18	U	-36.67		-	0.3	1.11	9999
PortSudan_30	PortSudan_19	U	-38.96		-	1.5	4.42	9999
PortSudan_30	PortSudan_20	U	-35.09		-	1.48	4.55	9999
PortSudan_30	PortSudan_21	U	-36.97		-	1.49	4.03	9999
PortSudan_30	PortSudan_22	U	-37.23		-	0.29	2.56	9999
PortSudan_30	PortSudan_23	U	-36.39		-	1.08	3.97	9999
PortSudan_30	PortSudan_24	U	-44.82		-	2.13	5.94	9999
PortSudan_30	PortSudan_25	PO	-37.81		2.8	0.83	2.01	-
PortSudan_30	PortSudan_26	U	-41.87		-	1.21	3.91	9999
PortSudan_30	PortSudan_27	U	-37.55		-	1.32	4.52	9999
PortSudan_30	PortSudan_28	U	-39.17		-	2.44	7.1	9999
PortSudan_30	PortSudan_29	U	-38.53		-	1.53	3.83	9999
PortSudan_31	PortSudan_01	U	-37.12		-	2.02	4.79	9999
PortSudan_31	PortSudan_02	U	-36.54		-	1.78	3.95	9999
PortSudan_31	PortSudan_03	U	-39.01		-	2.72	7.17	9999
PortSudan_31	PortSudan_04	U	-42.43		-	3.03	8.24	9999
PortSudan_31	PortSudan_05	U	-40.22		-	1.12	4.6	9999
PortSudan_31	PortSudan_06	U	-43.87		-	2.33	6.88	9999
PortSudan_31	PortSudan_07	U	-40.07		-	2.38	5.81	9999
PortSudan_31	PortSudan_08	U	-40.45		-	1.74	5.42	9999
PortSudan_31	PortSudan_09	U	-36.71		-	0.74	3.31	9999
PortSudan_31	PortSudan_10	U	-36.73		-	0.14	2.19	9999
PortSudan_31	PortSudan_11	U	-36.84		-	1.28	4.43	9999
PortSudan_31	PortSudan_12	U	-41.15		-	0.75	3.05	9999
PortSudan_31	PortSudan_13	U	-38.45		-	3.13	6.33	9999
PortSudan_31	PortSudan_14	U	-39.14		-	0.2	2.1	9999
PortSudan_31	PortSudan_15	U	-38.37		-	1.45	3.37	9999
PortSudan_31	PortSudan_16	U	-38.77		-	1.46	4.78	9999
PortSudan_31	PortSudan_17	U	-37.11		-	1.46	4.13	9999
PortSudan_31	PortSudan_18	HS	-35.55		0.02	-	1.29	9999
PortSudan_31	PortSudan_19	HS	-37.56		0.29	-	2.84	9999
PortSudan_31	PortSudan_20	U	-33.98		-	1.01	3.53	9999
PortSudan_31	PortSudan_21	U	-35.87		-	1.19	3.83	9999
PortSudan_31	PortSudan_22	U	-36.13		-	1	4.18	9999
PortSudan_31	PortSudan_23	U	-35.28		-	2.27	5.51	9999
PortSudan_31	PortSudan_24	U	-43.71		-	1.63	5.32	9999
PortSudan_31	PortSudan_25	HS	-38.49		1.01	-	0.85	9999
PortSudan_31	PortSudan_26	U	-40.76		-	2.96	7.14	9999
PortSudan_31	PortSudan_27	U	-36.45		-	1.67	5.16	9999
PortSudan_31	PortSudan_28	HS	-37.53		0.54	-	1.33	9999
PortSudan_31	PortSudan_29	U	-37.43		-	2.03	6.21	9999
PortSudan_31	PortSudan_30	HS	-36.57		0.58	-	0.22	9999
PortSudan_32	PortSudan_01	U	-39.26		-	2.09	5.69	9999
PortSudan_32	PortSudan_02	U	-38.69		-	1.29	4	9999
PortSudan_32	PortSudan_03	U	-41.16		-	3.41	7.51	9999
PortSudan_32	PortSudan_04	U	-44.57		-	2.45	7.1	9999
PortSudan_32	PortSudan_05	U	-42.36		-	0.93	4.95	9999
PortSudan_32	PortSudan_06	U	-46.01		-	2.6	7.04	9999
PortSudan_32	PortSudan_07	U	-42.22		-	3.08	7.01	9999
PortSudan_32	PortSudan_08	U	-42.6		-	2.26	5.62	9999
PortSudan_32	PortSudan_09	U	-38.86		-	2.29	5.81	9999
PortSudan_32	PortSudan_10	FS	-37.42		1.46	0.02	-	9999
PortSudan_32	PortSudan_11	U	-38.99		-	0.28	2.78	9999
PortSudan_32	PortSudan_12	U	-43.3		-	0.77	4.22	9999
PortSudan_32	PortSudan_13	U	-40.6		-	3.08	6.92	9999
PortSudan_32	PortSudan_14	U	-41.28		-	1.53	4.87	9999
PortSudan_32	PortSudan_15	U	-40.52		-	0.84	2.23	9999
PortSudan_32	PortSudan_16	U	-40.92		-	2.09	5.07	9999
PortSudan_32	PortSudan_17	U	-39.26		-	2.24	5.18	9999
PortSudan_32	PortSudan_18	HS	-37.48		0.23	-	2.48	9999
PortSudan_32	PortSudan_19	HS	-39.57		0.43	-	1.78	9999
PortSudan_32	PortSudan_20	U	-36.13		-	0.68	2.42	9999
PortSudan_32	PortSudan_21	U	-38.01		-	2.52	6.6	9999
PortSudan_32	PortSudan_22	U	-38.27		-	3.14	7.67	9999
PortSudan_32	PortSudan_23	U	-37.43		-	2.55	5.34	9999
PortSudan_32	PortSudan_24	U	-45.86		-	0.7	2.55	9999
PortSudan_32	PortSudan_25	HS	-40.87		0.78	-	1.5	9999
PortSudan_32	PortSudan_26	U	-42.91		-	2.1	5.61	9999
PortSudan_32	PortSudan_27	U	-38.59		-	0.94	4	9999
PortSudan_32	PortSudan_28	U	-40.21		-	1	3.21	9999
PortSudan_32	PortSudan_29	U	-39.57		-	2.73	6.92	9999
PortSudan_32	PortSudan_30	HS	-38.29		1	-	1.71	9999
PortSudan_32	PortSudan_31	FS	-32.51		5.68	2.18	-	0.09
PortSudan_33	PortSudan_01	U	-39.74		-	1.52	4.92	9999
PortSudan_33	PortSudan_02	U	-39.16		-	0.99	3.29	9999
PortSudan_33	PortSudan_03	U	-41.64		-	3.8	9.09	9999
PortSudan_33	PortSudan_04	U	-45.05		-	2.65	7.1	9999
PortSudan_33	PortSudan_05	U	-42.84		-	0.77	1.86	9999
PortSudan_33	PortSudan_06	U	-46.49		-	4.05	9.43	9999
PortSudan_33	PortSudan_07	U	-42.7		-	1.78	4.97	9999
PortSudan_33	PortSudan_08	U	-43.07		-	2.91	7.41	9999
PortSudan_33	PortSudan_09	U	-39.33		-	1.32	3.79	9999
PortSudan_33	PortSudan_10	U	-39.35		-	2.27	4.4	9999
PortSudan_33	PortSudan_11	U	-39.47		-	1.22	2.81	9999
PortSudan_33	PortSudan_12	U	-43.77		-	1.55	5.44	9999
PortSudan_33	PortSudan_13	U	-41.08		-	0.08	1.08	9999
PortSudan_33	PortSudan_14	U	-41.76		-	3.1	6.89	9999
PortSudan_33	PortSudan_15	U	-41		-	0.44	2.53	9999
PortSudan_33	PortSudan_16	U	-41.4		-	1.17	5.22	9999
PortSudan_33	PortSudan_17	U	-39.74		-	4.24	9.09	9999
PortSudan_33	PortSudan_18	U	-38.19		-	2.09	5.38	9999
PortSudan_33	PortSudan_19	U	-40.47		-	1.2	4.83	9999
PortSudan_33	PortSudan_20	U	-36.61		-	0.25	3.13	9999
PortSudan_33	PortSudan_21	U	-38.49		-	2.75	5.99	9999
PortSudan_33	PortSudan_22	PO	-34.2		4.55	1.57	0.55	-
PortSudan_33	PortSudan_23	U	-37.9		-	0.98	2.17	9999
PortSudan_33	PortSudan_24	U	-46.34		-	2.44	7.18	9999
PortSudan_33	PortSudan_25	U	-42.13		-	0.59	3.09	9999
PortSudan_33	PortSudan_26	U	-43.39		-	2.6	6.82	9999
PortSudan_33	PortSudan_27	U	-39.07		-	3.23	8.12	9999
PortSudan_33	PortSudan_28	U	-40.69		-	2.53	6.74	9999
PortSudan_33	PortSudan_29	U	-40.05		-	1.87	4.4	9999
PortSudan_33	PortSudan_30	PO	-37.49		2.28	0.59	1.9	-
PortSudan_33	PortSudan_31	U	-38.66		-	0.88	3.49	9999
PortSudan_33	PortSudan_32	U	-40.81		-	2.58	7.11	9999
PortSudan_34	PortSudan_01	PO	-37.83		1.66	0.47	1.31	-
PortSudan_34	PortSudan_02	U	-38.91		-	0.66	2.7	9999
PortSudan_34	PortSudan_03	U	-41.39		-	1.25	4.97	9999
PortSudan_34	PortSudan_04	U	-44.8		-	4.79	9.81	9999
PortSudan_34	PortSudan_05	U	-42.59		-	0.41	2.39	9999
PortSudan_34	PortSudan_06	U	-46.24		-	5.27	10.58	9999
PortSudan_34	PortSudan_07	U	-42.45		-	1.94	5.98	9999
PortSudan_34	PortSudan_08	HS	-42		0.82	-	1.81	9999
PortSudan_34	PortSudan_09	U	-39.08		-	2.31	6.05	9999
PortSudan_34	PortSudan_10	U	-39.1		-	0.34	3.1	9999
PortSudan_34	PortSudan_11	U	-39.22		-	0.58	2.62	9999
PortSudan_34	PortSudan_12	U	-43.52		-	0.58	3.01	9999
PortSudan_34	PortSudan_13	U	-40.83		-	3.09	6.69	9999
PortSudan_34	PortSudan_14	U	-41.51		-	0.82	1.83	9999
PortSudan_34	PortSudan_15	U	-40.75		-	1.44	4.68	9999
PortSudan_34	PortSudan_16	U	-41.15		-	3.06	6.97	9999
PortSudan_34	PortSudan_17	U	-39.49		-	2.11	5.5	9999
PortSudan_34	PortSudan_18	PO	-34.96		2.98	1.05	0.23	-
PortSudan_34	PortSudan_19	HS	-39.45		0.77	-	0.21	9999
PortSudan_34	PortSudan_20	HS	-36.29		0.07	-	2.26	9999
PortSudan_34	PortSudan_21	U	-38.24		-	2.1	5.04	9999
PortSudan_34	PortSudan_22	U	-38.5		-	2.03	4.7	9999
PortSudan_34	PortSudan_23	HS	-36.7		0.95	-	0.74	9999
PortSudan_34	PortSudan_24	U	-46.09		-	1.43	4.13	9999
PortSudan_34	PortSudan_25	U	-41.87		-	1.74	4.99	9999
PortSudan_34	PortSudan_26	U	-43.14		-	1.27	4.12	9999
PortSudan_34	PortSudan_27	HS	-38.76		0.06	-	1.06	9999
PortSudan_34	PortSudan_28	U	-40.44		-	1.06	3.8	9999
PortSudan_34	PortSudan_29	U	-39.8		-	3.66	7.4	9999
PortSudan_34	PortSudan_30	U	-39.52		-	1.78	4.21	9999
PortSudan_34	PortSudan_31	U	-38.41		-	0.15	2.45	9999
PortSudan_34	PortSudan_32	HS	-39.77		0.79	-	2.75	9999
PortSudan_34	PortSudan_33	U	-41.04		-	1.93	4.49	9999
PortSudan_35	PortSudan_01	U	-42.96		-	2.91	6.04	9999
PortSudan_35	PortSudan_02	U	-42.39		-	4.06	9.57	9999
PortSudan_35	PortSudan_03	HS	-44.56		0.3	-	1.63	9999
PortSudan_35	PortSudan_04	FS	-47.8		0.47	0.37	-	9999
PortSudan_35	PortSudan_05	U	-46.06		-	0.04	2.47	9999
PortSudan_35	PortSudan_06	U	-49.71		-	0.73	1.19	9999
PortSudan_35	PortSudan_07	U	-45.92		-	3.56	8.36	9999
PortSudan_35	PortSudan_08	U	-46.29		-	0.53	3.85	9999
PortSudan_35	PortSudan_09	U	-42.56		-	0.88	2.59	9999
PortSudan_35	PortSudan_10	U	-42.57		-	0.03	2.73	9999
PortSudan_35	PortSudan_11	HS	-42.09		0.6	-	2.51	9999
PortSudan_35	PortSudan_12	HS	-44.97		2.03	-	1.58	9999
PortSudan_35	PortSudan_13	U	-44.3		-	1.09	4.55	9999
PortSudan_35	PortSudan_14	U	-44.98		-	4.82	10.75	9999
PortSudan_35	PortSudan_15	U	-44.22		-	0.64	2.8	9999
PortSudan_35	PortSudan_16	U	-44.62		-	0.07	1.61	9999
PortSudan_35	PortSudan_17	U	-42.96		-	1.24	4.74	9999
PortSudan_35	PortSudan_18	U	-41.41		-	1.53	3.1	9999
PortSudan_35	PortSudan_19	U	-43.7		-	0.69	3.07	9999
PortSudan_35	PortSudan_20	U	-39.83		-	0.17	2.82	9999
PortSudan_35	PortSudan_21	U	-41.71		-	1.77	5.14	9999
PortSudan_35	PortSudan_22	U	-41.97		-	2.65	6.51	9999
PortSudan_35	PortSudan_23	U	-41.12		-	1.52	5.16	9999
PortSudan_35	PortSudan_24	U	-49.56		-	4	9.22	9999
PortSudan_35	PortSudan_25	U	-45.35		-	2.2	6.32	9999
PortSudan_35	PortSudan_26	U	-46.61		-	0.29	1.94	9999
PortSudan_35	PortSudan_27	U	-42.29		-	0.65	2.43	9999
PortSudan_35	PortSudan_28	U	-43.91		-	3.33	7.37	9999
PortSudan_35	PortSudan_29	U	-43.27		-	1.82	4.85	9999
PortSudan_35	PortSudan_30	U	-42.99		-	0.28	1.36	9999
PortSudan_35	PortSudan_31	U	-41.89		-	0.51	2.79	9999
PortSudan_35	PortSudan_32	HS	-43.32		0.71	-	2.54	9999
PortSudan_35	PortSudan_33	U	-44.51		-	2.93	7.39	9999
PortSudan_35	PortSudan_34	U	-44.26		-	1.24	3.65	9999
PortSudan_36	PortSudan_01	U	-38.56		-	2	5.34	9999
PortSudan_36	PortSudan_02	HS	-37.92		0.06	-	1.32	9999
PortSudan_36	PortSudan_03	HS	-40.18		0.28	-	2.34	9999
PortSudan_36	PortSudan_04	HS	-42.48		1.39	-	1.09	9999
PortSudan_36	PortSudan_05	U	-41.66		-	1.54	3.47	9999
PortSudan_36	PortSudan_06	U	-45.31		-	0.69	3.32	9999
PortSudan_36	PortSudan_07	U	-41.52		-	3.68	8.92	9999
PortSudan_36	PortSudan_08	U	-41.89		-	0.85	4.05	9999
PortSudan_36	PortSudan_09	U	-38.15		-	2.7	7.07	9999
PortSudan_36	PortSudan_10	U	-38.17		-	0.65	2.33	9999
PortSudan_36	PortSudan_11	U	-38.29		-	1.82	4.68	9999
PortSudan_36	PortSudan_12	U	-42.59		-	1.23	3.95	9999
PortSudan_36	PortSudan_13	U	-39.9		-	2.75	5.59	9999
PortSudan_36	PortSudan_14	U	-40.58		-	2.58	6.06	9999
PortSudan_36	PortSudan_15	U	-39.82		-	2.27	4.83	9999
PortSudan_36	PortSudan_16	HS	-39.19		1.02	-	0.61	9999
PortSudan_36	PortSudan_17	PO	-36.15		2.41	0.87	1.43	-
PortSudan_36	PortSudan_18	U	-37.01		-	1.97	5.29	9999
PortSudan_36	PortSudan_19	U	-39.29		-	3.49	8.12	9999
PortSudan_36	PortSudan_20	U	-35.43		-	2.32	5.8	9999
PortSudan_36	PortSudan_21	FS	-35.65		1.66	0.45	-	9999
PortSudan_36	PortSudan_22	HS	-37.28		0.29	-	2.05	9999
PortSudan_36	PortSudan_23	U	-36.72		-	0.42	3.3	9999
PortSudan_36	PortSudan_24	U	-45.16		-	1.61	6.06	9999
PortSudan_36	PortSudan_25	U	-40.95		-	0.89	3.69	9999
PortSudan_36	PortSudan_26	U	-42.21		-	0.37	1.75	9999
PortSudan_36	PortSudan_27	PO	-37		0.9	0.08	1.26	-
PortSudan_36	PortSudan_28	HS	-39.38		0.12	-	1.64	9999
PortSudan_36	PortSudan_29	HS	-37.63		1.24	-	0.76	9999
PortSudan_36	PortSudan_30	U	-38.59		-	0.22	2.17	1.03
PortSudan_36	PortSudan_31	U	-37.48		-	1.85	4.29	9999
PortSudan_36	PortSudan_32	U	-39.63		-	1.51	5.08	9999
PortSudan_36	PortSudan_33	U	-40.11		-	1.62	4.79	9999
PortSudan_36	PortSudan_34	U	-39.86		-	3.1	7.01	9999
PortSudan_36	PortSudan_35	U	-43.33		-	0.9	3.22	9999
PortSudan_37	PortSudan_01	HS	-39.72		0.06	-	0.37	9999
PortSudan_37	PortSudan_02	U	-39.21		-	0.48	3.05	9999
PortSudan_37	PortSudan_03	U	-41.68		-	2.48	6.22	9999
PortSudan_37	PortSudan_04	U	-45.09		-	3.45	7.33	9999
PortSudan_37	PortSudan_05	U	-42.88		-	2.42	6.62	9999
PortSudan_37	PortSudan_06	U	-46.53		-	4.29	8.58	9999
PortSudan_37	PortSudan_07	U	-42.74		-	1.77	5.19	9999
PortSudan_37	PortSudan_08	U	-43.11		-	0.91	2.99	9999
PortSudan_37	PortSudan_09	U	-39.38		-	2.08	5.21	9999
PortSudan_37	PortSudan_10	U	-39.39		-	1.98	5.06	9999
PortSudan_37	PortSudan_11	HS	-38.5		1	-	1.87	9999
PortSudan_37	PortSudan_12	U	-43.82		-	2.42	6.1	9999
PortSudan_37	PortSudan_13	U	-41.12		-	2.34	6.11	9999
PortSudan_37	PortSudan_14	U	-41.8		-	0.78	3.19	9999
PortSudan_37	PortSudan_15	U	-41.04		-	0.55	2.06	9999
PortSudan_37	PortSudan_16	U	-41.44		-	2.67	6.86	9999
PortSudan_37	PortSudan_17	U	-39.78		-	2.43	6.51	9999
PortSudan_37	PortSudan_18	HS	-38.06		0.17	-	0.82	9999
PortSudan_37	PortSudan_19	HS	-40.17		0.35	-	0.94	9999
PortSudan_37	PortSudan_20	HS	-36.14		0.51	-	1.31	9999
PortSudan_37	PortSudan_21	U	-38.53		-	2.86	6.8	9999
PortSudan_37	PortSudan_22	U	-38.79		-	1.87	5.19	9999
PortSudan_37	PortSudan_23	HS	-37.74		0.2	-	1.49	9999
PortSudan_37	PortSudan_24	U	-46.38		-	1.65	4.42	9999
PortSudan_37	PortSudan_25	U	-42.17		-	1.57	3.93	9999
PortSudan_37	PortSudan_26	U	-43.43		-	1.86	4.05	9999
PortSudan_37	PortSudan_27	HS	-38.99		0.12	-	2.46	9999
PortSudan_37	PortSudan_28	HS	-40.64		0.09	-	1.34	9999
PortSudan_37	PortSudan_29	U	-40.09		-	1.52	5.08	9999
PortSudan_37	PortSudan_30	U	-39.81		-	2.55	6.74	9999
PortSudan_37	PortSudan_31	U	-38.71		-	0.19	2.22	9999
PortSudan_37	PortSudan_32	U	-40.85		-	1.02	3.78	9999
PortSudan_37	PortSudan_33	U	-41.33		-	1.61	4.5	9999
PortSudan_37	PortSudan_34	HS	-40		1.08	-	0.57	9999
PortSudan_37	PortSudan_35	U	-44.55		-	2.21	4.67	9999
PortSudan_37	PortSudan_36	U	-40.15		-	2.12	6.1	9999
PortSudan_38	PortSudan_01	U	-50.16		-	1.52	4.36	9999
PortSudan_38	PortSudan_02	U	-49.59		-	0.49	2.65	9999
PortSudan_38	PortSudan_03	U	-52.06		-	1.46	4.21	9999
PortSudan_38	PortSudan_04	U	-55.47		-	5.07	11.1	9999
PortSudan_38	PortSudan_05	U	-53.26		-	2.04	4.34	9999
PortSudan_38	PortSudan_06	U	-56.91		-	5.09	10.69	9999
PortSudan_38	PortSudan_07	U	-53.12		-	2.87	6.76	9999
PortSudan_38	PortSudan_08	U	-53.49		-	2.71	5.77	9999
PortSudan_38	PortSudan_09	U	-49.76		-	3.23	7.24	9999
PortSudan_38	PortSudan_10	U	-49.77		-	5.51	12.04	9999
PortSudan_38	PortSudan_11	U	-49.89		-	4.45	10.45	9999
PortSudan_38	PortSudan_12	U	-54.2		-	0.7	4	9999
PortSudan_38	PortSudan_13	U	-51.5		-	4.15	9.17	9999
PortSudan_38	PortSudan_14	U	-52.18		-	1.3	4.45	9999
PortSudan_38	PortSudan_15	U	-51.42		-	5.51	12.04	9999
PortSudan_38	PortSudan_16	U	-51.82		-	2.07	6.1	9999
PortSudan_38	PortSudan_17	U	-50.16		-	2.4	5.98	9999
PortSudan_38	PortSudan_18	U	-48.61		-	1.74	4.36	9999
PortSudan_38	PortSudan_19	U	-50.9		-	1.2	4.26	9999
PortSudan_38	PortSudan_20	U	-47.03		-	3.21	8.11	9999
PortSudan_38	PortSudan_21	U	-48.91		-	2.09	5.1	9999
PortSudan_38	PortSudan_22	U	-49.17		-	1	3.68	9999
PortSudan_38	PortSudan_23	HS	-47.31		1.01	-	0.62	9999
PortSudan_38	PortSudan_24	U	-56.76		-	0.83	4.93	9999
PortSudan_38	PortSudan_25	U	-52.55		-	2.2	6.3	9999
PortSudan_38	PortSudan_26	U	-53.81		-	5.62	11.94	9999
PortSudan_38	PortSudan_27	U	-49.49		-	2.82	7.11	9999
PortSudan_38	PortSudan_28	U	-51.11		-	3.28	7.45	9999
PortSudan_38	PortSudan_29	U	-50.47		-	5.09	11.47	9999
PortSudan_38	PortSudan_30	U	-50.19		-	1.37	5.98	9999
PortSudan_38	PortSudan_31	U	-49.09		-	1.31	5.2	9999
PortSudan_38	PortSudan_32	U	-51.23		-	4.17	9.92	9999
PortSudan_38	PortSudan_33	U	-51.71		-	0.85	2.35	9999
PortSudan_38	PortSudan_34	U	-51.46		-	1.96	4.59	9999
PortSudan_38	PortSudan_35	U	-54.93		-	5.04	11.06	9999
PortSudan_38	PortSudan_36	U	-50.53		-	3.93	9.2	9999
PortSudan_38	PortSudan_37	U	-51.75		-	1.93	4.7	9999
PortSudan_39	PortSudan_01	U	-39.81		-	0.13	3.39	9999
PortSudan_39	PortSudan_02	U	-39.23		-	0.39	2.92	9999
PortSudan_39	PortSudan_03	U	-41.71		-	2.74	6.81	9999
PortSudan_39	PortSudan_04	U	-45.12		-	1.39	6.03	9999
PortSudan_39	PortSudan_05	U	-42.91		-	1.45	4.92	9999
PortSudan_39	PortSudan_06	U	-46.56		-	1.9	5.85	9999
PortSudan_39	PortSudan_07	U	-42.77		-	1.59	4.17	9999
PortSudan_39	PortSudan_08	U	-43.14		-	2.25	6.52	9999
PortSudan_39	PortSudan_09	U	-39.4		-	0.9	2.14	9999
PortSudan_39	PortSudan_10	U	-39.42		-	0.87	3.3	9999
PortSudan_39	PortSudan_11	U	-39.54		-	1.6	4.82	9999
PortSudan_39	PortSudan_12	U	-43.84		-	3.21	7.39	9999
PortSudan_39	PortSudan_13	U	-41.15		-	0.15	2.5	9999
PortSudan_39	PortSudan_14	U	-41.83		-	0.5	2.57	9999
PortSudan_39	PortSudan_15	PO	-39.62		1.44	0.37	1.83	-
PortSudan_39	PortSudan_16	U	-41.47		-	1.77	5.41	9999
PortSudan_39	PortSudan_17	U	-39.81		-	1.07	3.62	9999
PortSudan_39	PortSudan_18	U	-38.26		-	1.39	4.94	9999
PortSudan_39	PortSudan_19	HS	-40.15		0.4	-	3.25	9999
PortSudan_39	PortSudan_20	HS	-36.49		0.19	-	1.35	9999
PortSudan_39	PortSudan_21	U	-38.56		-	2.14	5.21	9999
PortSudan_39	PortSudan_22	FS	-37.47		1.36	0.13	-	9999
PortSudan_39	PortSudan_23	U	-37.97		-	2.83	6	9999
PortSudan_39	PortSudan_24	U	-46.41		-	0.44	3.61	9999
PortSudan_39	PortSudan_25	U	-42.2		-	1.05	3.72	9999
PortSudan_39	PortSudan_26	U	-43.46		-	2.24	6.42	9999
PortSudan_39	PortSudan_27	U	-39.14		-	2.51	7.15	9999
PortSudan_39	PortSudan_28	HS	-40.73		0.03	-	2.79	9999
PortSudan_39	PortSudan_29	U	-40.12		-	0.34	2.9	9999
PortSudan_39	PortSudan_30	HS	-39.7		0.15	-	1.98	9999
PortSudan_39	PortSudan_31	HS	-38.01		0.73	-	0.15	9999
PortSudan_39	PortSudan_32	U	-40.88		-	1.18	3.32	9999
PortSudan_39	PortSudan_33	HS	-40.74		0.62	-	0.84	9999
PortSudan_39	PortSudan_34	U	-41.11		-	2.76	7.26	9999
PortSudan_39	PortSudan_35	U	-44.58		-	3.2	8.48	9999
PortSudan_39	PortSudan_36	U	-40.18		-	2.34	6.6	9999
PortSudan_39	PortSudan_37	U	-41.4		-	0.75	4.26	9999
PortSudan_39	PortSudan_38	U	-51.78		-	1.73	6.18	9999
PortSudan_40	PortSudan_01	U	-36.18		-	1.41	3.29	9999
PortSudan_40	PortSudan_02	U	-35.61		-	0.34	3.58	9999
PortSudan_40	PortSudan_03	U	-38.08		-	0.01	2.23	9999
PortSudan_40	PortSudan_04	U	-41.49		-	0.42	2.84	9999
PortSudan_40	PortSudan_05	PO	-37.53		1.76	0.54	1.98	-
PortSudan_40	PortSudan_06	U	-42.94		-	1.46	4.68	9999
PortSudan_40	PortSudan_07	U	-39.14		-	2.46	6.34	9999
PortSudan_40	PortSudan_08	U	-39.52		-	0.01	1.25	9999
PortSudan_40	PortSudan_09	U	-35.78		-	2.4	5.88	9999
PortSudan_40	PortSudan_10	HS	-35.75		0.05	-	1.49	9999
PortSudan_40	PortSudan_11	U	-35.91		-	0.23	2.41	9999
PortSudan_40	PortSudan_12	FS	-39.16		1.06	0.57	-	9999
PortSudan_40	PortSudan_13	U	-37.52		-	2.27	5.69	9999
PortSudan_40	PortSudan_14	U	-38.2		-	1.62	5.64	9999
PortSudan_40	PortSudan_15	HS	-36.36		1.08	-	0.27	9999
PortSudan_40	PortSudan_16	U	-37.84		-	0.86	3.43	9999
PortSudan_40	PortSudan_17	U	-36.18		-	0.02	1.02	9999
PortSudan_40	PortSudan_18	U	-34.63		-	1.38	3.24	9999
PortSudan_40	PortSudan_19	U	-36.92		-	2.83	6.92	9999
PortSudan_40	PortSudan_20	HS	-32.81		0.24	-	0.54	9999
PortSudan_40	PortSudan_21	U	-34.93		-	1.03	3.05	9999
PortSudan_40	PortSudan_22	U	-35.2		-	1.02	3.34	9999
PortSudan_40	PortSudan_23	U	-34.35		-	0.41	2.9	9999
PortSudan_40	PortSudan_24	HS	-42.7		0.09	-	3.43	9999
PortSudan_40	PortSudan_25	U	-38.57		-	2.73	6.67	9999
PortSudan_40	PortSudan_26	FS	-36.97		2.86	1.19	-	0.52
PortSudan_40	PortSudan_27	HS	-34.98		0.53	-	0.73	0.18
PortSudan_40	PortSudan_28	U	-37.13		-	1.58	5.06	9999
PortSudan_40	PortSudan_29	U	-36.49		-	0.34	2.25	9999
PortSudan_40	PortSudan_30	U	-36.22		-	0.45	1.09	9999
PortSudan_40	PortSudan_31	U	-35.11		-	1.12	3.09	9999
PortSudan_40	PortSudan_32	U	-37.26		-	0.73	3.75	9999
PortSudan_40	PortSudan_33	U	-37.73		-	0.56	2.88	9999
PortSudan_40	PortSudan_34	U	-37.48		-	0.8	2.53	9999
PortSudan_40	PortSudan_35	HS	-40.65		0.3	-	0.98	9999
PortSudan_40	PortSudan_36	HS	-35.91		0.65	-	1	0.05
PortSudan_40	PortSudan_37	U	-37.77		-	0.51	2.54	9999
PortSudan_40	PortSudan_38	U	-48.15		-	3.33	8.86	9999
PortSudan_40	PortSudan_39	U	-37.8		-	0.45	1.31	9999
PortSudan_41	PortSudan_01	U	-44.49		-	0.29	2.85	9999
PortSudan_41	PortSudan_02	U	-43.91		-	1.98	5.53	9999
PortSudan_41	PortSudan_03	U	-46.38		-	0.24	2.92	9999
PortSudan_41	PortSudan_04	U	-49.79		-	0.85	4.06	9999
PortSudan_41	PortSudan_05	HS	-47.29		0.3	-	1.16	9999
PortSudan_41	PortSudan_06	U	-51.24		-	2.36	7.33	9999
PortSudan_41	PortSudan_07	U	-47.44		-	1.58	4.84	9999
PortSudan_41	PortSudan_08	U	-47.82		-	2.84	6.92	9999
PortSudan_41	PortSudan_09	U	-44.08		-	1.94	5.73	9999
PortSudan_41	PortSudan_10	U	-44.09		-	2.15	5.38	9999
PortSudan_41	PortSudan_11	U	-44.21		-	3.32	7.73	9999
PortSudan_41	PortSudan_12	U	-48.52		-	0.92	4.13	9999
PortSudan_41	PortSudan_13	U	-45.82		-	2.57	5.42	9999
PortSudan_41	PortSudan_14	U	-46.51		-	2.79	6.7	9999
PortSudan_41	PortSudan_15	U	-45.74		-	2.5	6.07	9999
PortSudan_41	PortSudan_16	U	-46.14		-	1.11	4.51	9999
PortSudan_41	PortSudan_17	HS	-44.31		0.17	-	1.36	9999
PortSudan_41	PortSudan_18	U	-42.93		-	2.96	7.15	9999
PortSudan_41	PortSudan_19	U	-45.22		-	2.13	5.72	9999
PortSudan_41	PortSudan_20	U	-41.35		-	2.03	4.51	9999
PortSudan_41	PortSudan_21	HS	-42.7		0.53	-	0.92	9999
PortSudan_41	PortSudan_22	U	-43.5		-	0.97	4.85	9999
PortSudan_41	PortSudan_23	U	-42.65		-	1.53	4.84	9999
PortSudan_41	PortSudan_24	U	-51.08		-	0.97	5.7	9999
PortSudan_41	PortSudan_25	U	-46.87		-	1.68	5.26	9999
PortSudan_41	PortSudan_26	U	-48.13		-	2.79	6.93	9999
PortSudan_41	PortSudan_27	U	-43.82		-	2.84	6.53	9999
PortSudan_41	PortSudan_28	U	-45.43		-	2.56	6.12	9999
PortSudan_41	PortSudan_29	U	-44.8		-	2.87	6.32	9999
PortSudan_41	PortSudan_30	U	-44.52		-	1.15	3.82	9999
PortSudan_41	PortSudan_31	U	-43.41		-	2.43	5.78	9999
PortSudan_41	PortSudan_32	U	-45.56		-	3.89	8.44	9999
PortSudan_41	PortSudan_33	HS	-45.04		0.99	-	0.86	9999
PortSudan_41	PortSudan_34	U	-45.78		-	3.21	7.53	9999
PortSudan_41	PortSudan_35	U	-49.26		-	5.03	11.02	9999
PortSudan_41	PortSudan_36	U	-44.85		-	2.11	4.1	9999
PortSudan_41	PortSudan_37	U	-46.07		-	2.81	7.56	9999
PortSudan_41	PortSudan_38	HS	-53.02		3.44	-	1.36	9999
PortSudan_41	PortSudan_39	U	-46.1		-	1.86	5.48	9999
PortSudan_41	PortSudan_40	U	-42.48		-	1.24	3.67	9999
PortSudan_42	PortSudan_01	U	-46.56		-	3.21	7.24	9999
PortSudan_42	PortSudan_02	U	-45.98		-	1.05	4.22	9999
PortSudan_42	PortSudan_03	U	-48.45		-	4.06	9.85	9999
PortSudan_42	PortSudan_04	U	-51.87		-	2.11	6.07	9999
PortSudan_42	PortSudan_05	U	-49.66		-	1.47	6.1	9999
PortSudan_42	PortSudan_06	U	-53.31		-	2.71	7.12	9999
PortSudan_42	PortSudan_07	U	-49.51		-	1.4	5.51	9999
PortSudan_42	PortSudan_08	U	-49.89		-	2.38	7.43	9999
PortSudan_42	PortSudan_09	U	-46.15		-	0.42	3.12	9999
PortSudan_42	PortSudan_10	U	-46.17		-	3.16	7.67	9999
PortSudan_42	PortSudan_11	U	-46.28		-	2.88	7.91	9999
PortSudan_42	PortSudan_12	U	-50.59		-	2.08	6.53	9999
PortSudan_42	PortSudan_13	U	-47.89		-	3.44	7.9	9999
PortSudan_42	PortSudan_14	U	-48.58		-	1	3.32	9999
PortSudan_42	PortSudan_15	U	-47.81		-	0.59	2.23	9999
PortSudan_42	PortSudan_16	U	-48.21		-	2.64	7	9999
PortSudan_42	PortSudan_17	U	-46.55		-	2.39	6.67	9999
PortSudan_42	PortSudan_18	U	-45.01		-	2.44	5.76	9999
PortSudan_42	PortSudan_19	U	-47.29		-	0.77	3.84	9999
PortSudan_42	PortSudan_20	U	-43.42		-	0.98	4.66	9999
PortSudan_42	PortSudan_21	U	-45.31		-	2.82	6.96	9999
PortSudan_42	PortSudan_22	U	-45.57		-	2.73	5.95	9999
PortSudan_42	PortSudan_23	U	-44.72		-	2.59	7.1	9999
PortSudan_42	PortSudan_24	U	-53.15		-	2.56	6.09	9999
PortSudan_42	PortSudan_25	HS	-47.83		1.11	-	1.9	9999
PortSudan_42	PortSudan_26	U	-50.2		-	1.37	5.7	9999
PortSudan_42	PortSudan_27	U	-45.89		-	3.53	9.08	9999
PortSudan_42	PortSudan_28	HS	-46.2		1.3	-	1.21	9999
PortSudan_42	PortSudan_29	U	-46.87		-	3.41	8.86	9999
PortSudan_42	PortSudan_30	U	-46.59		-	1.26	3.5	9999
PortSudan_42	PortSudan_31	FS	-42.77		2.71	1.03	-	9999
PortSudan_42	PortSudan_32	HS	-47.32		0.31	-	0.61	9999
PortSudan_42	PortSudan_33	U	-48.1		-	0.36	3.51	9999
PortSudan_42	PortSudan_34	U	-47.85		-	2.23	5.94	9999
PortSudan_42	PortSudan_35	U	-51.33		-	3.95	9.01	9999
PortSudan_42	PortSudan_36	U	-46.92		-	4.17	9.36	9999
PortSudan_42	PortSudan_37	U	-48.15		-	1.68	4.34	9999
PortSudan_42	PortSudan_38	U	-58.53		-	1.83	5.83	9999
PortSudan_42	PortSudan_39	HS	-47.01		1.16	-	0.23	9999
PortSudan_42	PortSudan_40	U	-44.55		-	1.78	5.35	9999
PortSudan_42	PortSudan_41	HS	-52.07		0.78	-	2.45	9999
PortSudan_43	PortSudan_01	U	-36.94		-	0.08	2.6	9999
PortSudan_43	PortSudan_02	HS	-35.52		0.84	-	1.45	9999
PortSudan_43	PortSudan_03	U	-38.84		-	2.1	5.17	9999
PortSudan_43	PortSudan_04	U	-42.25		-	3.4	7.51	9999
PortSudan_43	PortSudan_05	U	-40.04		-	1.3	4.37	9999
PortSudan_43	PortSudan_06	U	-43.69		-	3.36	8.23	9999
PortSudan_43	PortSudan_07	U	-39.9		-	1.45	3.99	9999
PortSudan_43	PortSudan_08	U	-40.27		-	2.19	5.21	9999
PortSudan_43	PortSudan_09	U	-36.54		-	1.8	4.88	9999
PortSudan_43	PortSudan_10	U	-36.55		-	2.01	5.95	9999
PortSudan_43	PortSudan_11	U	-36.67		-	0.41	2.35	9999
PortSudan_43	PortSudan_12	U	-40.98		-	3.02	6.88	9999
PortSudan_43	PortSudan_13	HS	-37.82		0.46	-	1.78	9999
PortSudan_43	PortSudan_14	U	-38.96		-	1.74	4.35	9999
PortSudan_43	PortSudan_15	U	-38.2		-	1.05	4.52	9999
PortSudan_43	PortSudan_16	U	-38.6		-	1.52	5.14	9999
PortSudan_43	PortSudan_17	U	-36.94		-	0.82	3.12	9999
PortSudan_43	PortSudan_18	U	-35.39		-	1.32	4.13	9999
PortSudan_43	PortSudan_19	U	-37.68		-	0.39	1.41	9999
PortSudan_43	PortSudan_20	U	-33.81		-	1.13	2.77	9999
PortSudan_43	PortSudan_21	U	-35.69		-	0.1	2.08	9999
PortSudan_43	PortSudan_22	PO	-34.24		1.71	0.67	3.01	-
PortSudan_43	PortSudan_23	U	-35.1		-	0.74	2.95	9999
PortSudan_43	PortSudan_24	U	-43.54		-	0.4	3.19	9999
PortSudan_43	PortSudan_25	U	-39.33		-	1.97	5.3	9999
PortSudan_43	PortSudan_26	U	-40.59		-	0.44	3.63	9999
PortSudan_43	PortSudan_27	FS	-35.74		0.53	0.51	-	9999
PortSudan_43	PortSudan_28	FS	-30.7		7.19	3.64	-	9999
PortSudan_43	PortSudan_29	U	-37.25		-	1.25	4.81	9999
PortSudan_43	PortSudan_30	U	-36.97		-	2	6.35	9999
PortSudan_43	PortSudan_31	U	-35.87		-	1.26	4.15	9999
PortSudan_43	PortSudan_32	U	-38.01		-	1.5	4.72	9999
PortSudan_43	PortSudan_33	U	-38.49		-	0.83	4.14	9999
PortSudan_43	PortSudan_34	U	-38.24		-	1.18	3.26	9999
PortSudan_43	PortSudan_35	U	-41.71		-	3.82	8.88	9999
PortSudan_43	PortSudan_36	U	-37.31		-	0.74	2.62	9999
PortSudan_43	PortSudan_37	HS	-37.98		0.55	-	1.87	9999
PortSudan_43	PortSudan_38	U	-48.91		-	1.58	4.84	9999
PortSudan_43	PortSudan_39	U	-38.56		-	0.71	3.68	9999
PortSudan_43	PortSudan_40	U	-34.94		-	1.96	5.55	9999
PortSudan_43	PortSudan_41	U	-43.24		-	0.69	2.51	9999
PortSudan_43	PortSudan_42	HS	-44.85		0.46	-	2.3	9999
PortSudan_44	PortSudan_01	FS	-34.76		2.12	0.57	-	9999
PortSudan_44	PortSudan_02	U	-36.3		-	0.59	2.59	9999
PortSudan_44	PortSudan_03	U	-38.78		-	0.44	2.76	9999
PortSudan_44	PortSudan_04	U	-42.19		-	1.36	4.12	9999
PortSudan_44	PortSudan_05	U	-39.98		-	3.02	7.62	9999
PortSudan_44	PortSudan_06	U	-43.63		-	2.64	5.9	9999
PortSudan_44	PortSudan_07	HS	-38.45		1.39	-	1.14	9999
PortSudan_44	PortSudan_08	U	-40.21		-	3.1	7.68	9999
PortSudan_44	PortSudan_09	HS	-35.73		0.74	-	0.94	9999
PortSudan_44	PortSudan_10	U	-36.49		-	1.55	4.53	9999
PortSudan_44	PortSudan_11	U	-36.61		-	2.72	6.24	9999
PortSudan_44	PortSudan_12	U	-40.91		-	3.71	8	9999
PortSudan_44	PortSudan_13	U	-38.22		-	1.74	4.71	9999
PortSudan_44	PortSudan_14	U	-38.9		-	0.26	1.64	9999
PortSudan_44	PortSudan_15	U	-38.14		-	1.87	5.82	9999
PortSudan_44	PortSudan_16	U	-38.54		-	0.33	3	9999
PortSudan_44	PortSudan_17	U	-36.88		-	0.72	3.16	9999
PortSudan_44	PortSudan_18	FS	-32.13		3.2	1.18	-	9999
PortSudan_44	PortSudan_19	FS	-36.12		1.5	0.17	-	9999
PortSudan_44	PortSudan_20	U	-33.75		-	0.12	3.08	9999
PortSudan_44	PortSudan_21	U	-35.63		-	0.4	2.28	9999
PortSudan_44	PortSudan_22	U	-35.89		-	2.19	5.14	9999
PortSudan_44	PortSudan_23	U	-35.04		-	0.13	0.91	9999
PortSudan_44	PortSudan_24	U	-43.48		-	3.06	6.64	9999
PortSudan_44	PortSudan_25	U	-39.27		-	0.4	1.77	9999
PortSudan_44	PortSudan_26	U	-40.53		-	3.11	6.83	9999
PortSudan_44	PortSudan_27	HS	-35.69		0.52	-	1.74	9999
PortSudan_44	PortSudan_28	U	-37.83		-	1.71	4.85	9999
PortSudan_44	PortSudan_29	U	-37.19		-	2.49	5.6	9999
PortSudan_44	PortSudan_30	U	-36.91		-	2.37	6.51	9999
PortSudan_44	PortSudan_31	U	-35.8		-	0.5	3.51	9999
PortSudan_44	PortSudan_32	U	-37.95		-	1.05	4.68	9999
PortSudan_44	PortSudan_33	U	-38.43		-	1.67	3.27	9999
PortSudan_44	PortSudan_34	U	-38.18		-	1.11	2.71	9999
PortSudan_44	PortSudan_35	U	-41.65		-	3.31	7.49	9999
PortSudan_44	PortSudan_36	U	-37.25		-	0.83	4.24	9999
PortSudan_44	PortSudan_37	U	-38.47		-	0.71	1.31	9999
PortSudan_44	PortSudan_38	U	-48.85		-	1.6	4.17	9999
PortSudan_44	PortSudan_39	U	-38.5		-	0.24	2.98	9999
PortSudan_44	PortSudan_40	U	-34.87		-	2.03	4.98	9999
PortSudan_44	PortSudan_41	U	-43.17		-	0.08	3.44	9999
PortSudan_44	PortSudan_42	U	-45.24		-	0.48	3.47	9999
PortSudan_44	PortSudan_43	U	-35.63		-	0.01	2.25	9999
PortSudan_45	PortSudan_01	U	-34.52		-	1.09	3.63	9999
PortSudan_45	PortSudan_02	U	-33.95		-	2.58	6.28	9999
PortSudan_45	PortSudan_03	HS	-36.12		0.3	-	1.01	9999
PortSudan_45	PortSudan_04	U	-39.83		-	0.29	1.46	9999
PortSudan_45	PortSudan_05	U	-37.62		-	1	4.07	9999
PortSudan_45	PortSudan_06	U	-41.27		-	1.13	2.71	9999
PortSudan_45	PortSudan_07	HS	-37.46		0.02	-	2.31	9999
PortSudan_45	PortSudan_08	U	-37.85		-	2.87	6.3	9999
PortSudan_45	PortSudan_09	U	-34.11		-	0.63	2.73	9999
PortSudan_45	PortSudan_10	U	-34.13		-	0.1	1.37	9999
PortSudan_45	PortSudan_11	U	-34.25		-	1.13	2.19	9999
PortSudan_45	PortSudan_12	U	-38.56		-	1.72	4.99	9999
PortSudan_45	PortSudan_13	U	-35.86		-	1.26	4.45	9999
PortSudan_45	PortSudan_14	U	-36.54		-	1.54	4.62	9999
PortSudan_45	PortSudan_15	U	-35.78		-	0.63	2.91	9999
PortSudan_45	PortSudan_16	FS	-34.44		1.74	0.35	-	9999
PortSudan_45	PortSudan_17	U	-34.52		-	0.09	1.76	9999
PortSudan_45	PortSudan_18	U	-32.97		-	0.74	3.13	9999
PortSudan_45	PortSudan_19	U	-35.26		-	1.21	3.25	9999
PortSudan_45	PortSudan_20	U	-31.39		-	0.38	1.83	9999
PortSudan_45	PortSudan_21	HS	-32.73		0.54	-	1.35	9999
PortSudan_45	PortSudan_22	U	-33.53		-	1.52	3.92	9999
PortSudan_45	PortSudan_23	U	-32.68		-	0.35	1.6	9999
PortSudan_45	PortSudan_24	U	-41.12		-	4.66	10.04	9999
PortSudan_45	PortSudan_25	U	-36.91		-	1.02	3.66	9999
PortSudan_45	PortSudan_26	U	-38.17		-	1.09	3.29	9999
PortSudan_45	PortSudan_27	HS	-33.19		0.66	-	1.61	9999
PortSudan_45	PortSudan_28	U	-35.47		-	0.89	4.07	9999
PortSudan_45	PortSudan_29	U	-34.83		-	1.35	2.85	9999
PortSudan_45	PortSudan_30	U	-34.55		-	0.87	3.3	9999
PortSudan_45	PortSudan_31	PO	-32.66		0.78	0.19	3.11	-
PortSudan_45	PortSudan_32	U	-35.59		-	0.04	2.62	9999
PortSudan_45	PortSudan_33	U	-36.07		-	1.38	4.12	9999
PortSudan_45	PortSudan_34	U	-35.82		-	2.29	4.84	9999
PortSudan_45	PortSudan_35	HS	-38.93		0.36	-	1.45	9999
PortSudan_45	PortSudan_36	PO	-32.52		2.37	0.86	1.93	-
PortSudan_45	PortSudan_37	U	-36.11		-	0.55	1.7	9999
PortSudan_45	PortSudan_38	U	-46.49		-	2.88	7.24	9999
PortSudan_45	PortSudan_39	U	-36.14		-	2	6.52	9999
PortSudan_45	PortSudan_40	U	-32.51		-	0.58	3.54	9999
PortSudan_45	PortSudan_41	U	-40.81		-	1.33	5.3	9999
PortSudan_45	PortSudan_42	U	-42.89		-	2.29	7.14	9999
PortSudan_45	PortSudan_43	U	-33.27		-	0.06	2.09	9999
PortSudan_45	PortSudan_44	FS	-30.55		2.66	1	-	9999
PortSudan_46	PortSudan_01	U	-35.59		-	0.46	2.37	9999
PortSudan_46	PortSudan_02	HS	-34.42		0.59	-	1.27	9999
PortSudan_46	PortSudan_03	U	-37.48		-	0.49	2.72	9999
PortSudan_46	PortSudan_04	U	-40.9		-	4.5	9.62	9999
PortSudan_46	PortSudan_05	U	-38.69		-	0.59	3.49	9999
PortSudan_46	PortSudan_06	U	-42.34		-	3.13	7.6	9999
PortSudan_46	PortSudan_07	U	-38.54		-	1.02	3.83	9999
PortSudan_46	PortSudan_08	U	-38.92		-	2.3	5.25	9999
PortSudan_46	PortSudan_09	U	-35.18		-	0.45	2.49	9999
PortSudan_46	PortSudan_10	U	-35.2		-	1.94	5.67	9999
PortSudan_46	PortSudan_11	U	-35.31		-	0.89	3.46	9999
PortSudan_46	PortSudan_12	U	-39.62		-	1.75	3.57	9999
PortSudan_46	PortSudan_13	U	-36.92		-	0.58	2.85	9999
PortSudan_46	PortSudan_14	U	-37.61		-	0.93	2.86	9999
PortSudan_46	PortSudan_15	U	-36.84		-	3.06	7.3	9999
PortSudan_46	PortSudan_16	U	-37.24		-	0.03	2.79	9999
PortSudan_46	PortSudan_17	HS	-35.14		0.45	-	0.08	9999
PortSudan_46	PortSudan_18	U	-34.04		-	0.09	1.43	9999
PortSudan_46	PortSudan_19	U	-36.32		-	2.56	5.83	9999
PortSudan_46	PortSudan_20	U	-32.45		-	2.33	6.21	9999
PortSudan_46	PortSudan_21	PO	-32.26		2.07	0.61	0.23	-
PortSudan_46	PortSudan_22	HS	-33.79		0.81	-	0.87	9999
PortSudan_46	PortSudan_23	U	-33.75		-	1.34	4.08	9999
PortSudan_46	PortSudan_24	U	-42.18		-	1.37	4.52	9999
PortSudan_46	PortSudan_25	U	-37.97		-	1.03	3.12	9999
PortSudan_46	PortSudan_26	U	-39.23		-	2.5	6.25	9999
PortSudan_46	PortSudan_27	HS	-34.23		0.69	-	0.61	9999
PortSudan_46	PortSudan_28	FS	-34.85		1.69	0.1	-	9999
PortSudan_46	PortSudan_29	U	-35.9		-	0.77	3.46	9999
PortSudan_46	PortSudan_30	U	-35.62		-	0.86	3.16	9999
PortSudan_46	PortSudan_31	HS	-34.1		0.41	-	1.03	9999
PortSudan_46	PortSudan_32	U	-36.66		-	1.73	5.41	9999
PortSudan_46	PortSudan_33	U	-37.13		-	0.16	2.08	9999
PortSudan_46	PortSudan_34	U	-36.88		-	0.67	2.36	9999
PortSudan_46	PortSudan_35	U	-40.36		-	3.76	8.46	9999
PortSudan_46	PortSudan_36	U	-35.95		-	0.03	2.79	9999
PortSudan_46	PortSudan_37	U	-37.18		-	1.73	4.54	9999
PortSudan_46	PortSudan_38	U	-47.56		-	0.56	3.32	9999
PortSudan_46	PortSudan_39	U	-37.2		-	1.29	4.03	9999
PortSudan_46	PortSudan_40	U	-33.58		-	1.76	3.8	9999
PortSudan_46	PortSudan_41	U	-41.88		-	0.27	2.8	9999
PortSudan_46	PortSudan_42	U	-43.95		-	0.92	4.1	9999
PortSudan_46	PortSudan_43	HS	-33.31		1.03	-	0.02	9999
PortSudan_46	PortSudan_44	HS	-34.25		0.03	-	0.56	9999
PortSudan_46	PortSudan_45	U	-31.92		-	0.32	2.02	9999
PortSudan_47	PortSudan_01	HS	-38.89		0.24	-	2.32	9999
PortSudan_47	PortSudan_02	U	-38.55		-	2.63	7.08	9999
PortSudan_47	PortSudan_03	U	-41.02		-	2.55	5.3	9999
PortSudan_47	PortSudan_04	U	-44.43		-	5.39	11.54	9999
PortSudan_47	PortSudan_05	HS	-42.11		0.12	-	3.51	9999
PortSudan_47	PortSudan_06	U	-45.88		-	5.99	12.85	9999
PortSudan_47	PortSudan_07	U	-42.08		-	2.63	5.71	9999
PortSudan_47	PortSudan_08	U	-42.46		-	1.73	5.84	9999
PortSudan_47	PortSudan_09	U	-38.72		-	2.57	5.26	9999
PortSudan_47	PortSudan_10	HS	-38.68		0.05	-	2.36	9999
PortSudan_47	PortSudan_11	U	-38.85		-	0.06	1.07	9999
PortSudan_47	PortSudan_12	U	-43.16		-	0.85	2.72	9999
PortSudan_47	PortSudan_13	U	-40.46		-	0.75	3.65	9999
PortSudan_47	PortSudan_14	U	-41.14		-	1.42	4.95	9999
PortSudan_47	PortSudan_15	U	-40.38		-	0.36	2.79	9999
PortSudan_47	PortSudan_16	U	-40.78		-	2.1	6.87	9999
PortSudan_47	PortSudan_17	U	-39.12		-	1.45	4.48	9999
PortSudan_47	PortSudan_18	HS	-36.97		0.6	-	1.74	9999
PortSudan_47	PortSudan_19	U	-39.86		-	1.72	5.02	9999
PortSudan_47	PortSudan_20	U	-35.99		-	0.31	1.5	9999
PortSudan_47	PortSudan_21	U	-37.87		-	0.74	3.43	9999
PortSudan_47	PortSudan_22	HS	-37.74		0.39	-	0.99	9999
PortSudan_47	PortSudan_23	U	-37.29		-	2.27	6.57	9999
PortSudan_47	PortSudan_24	HS	-45.08		0.64	-	2.23	9999
PortSudan_47	PortSudan_25	U	-41.51		-	2.08	5.14	9999
PortSudan_47	PortSudan_26	U	-42.77		-	1.31	4.41	9999
PortSudan_47	PortSudan_27	U	-38.45		-	1.21	3.46	9999
PortSudan_47	PortSudan_28	U	-40.07		-	1.22	3.68	9999
PortSudan_47	PortSudan_29	U	-39.43		-	2.87	7.04	9999
PortSudan_47	PortSudan_30	U	-39.16		-	0.22	2.57	9999
PortSudan_47	PortSudan_31	HS	-37.77		0.28	-	0.75	9999
PortSudan_47	PortSudan_32	HS	-40.08		0.12	-	2.12	9999
PortSudan_47	PortSudan_33	U	-40.67		-	0.31	2.95	9999
PortSudan_47	PortSudan_34	PO	-37.43		2.99	1.19	2.65	-
PortSudan_47	PortSudan_35	U	-43.89		-	1.53	4.97	9999
PortSudan_47	PortSudan_36	U	-39.49		-	3.14	8.04	9999
PortSudan_47	PortSudan_37	U	-40.71		-	0.96	4.29	9999
PortSudan_47	PortSudan_38	U	-51.09		-	0.28	4.48	9999
PortSudan_47	PortSudan_39	U	-40.74		-	0.36	1.62	9999
PortSudan_47	PortSudan_40	HS	-36.55		0.56	-	1.45	9999
PortSudan_47	PortSudan_41	U	-45.42		-	0.72	4.34	9999
PortSudan_47	PortSudan_42	U	-47.49		-	1.47	5	9999
PortSudan_47	PortSudan_43	U	-37.87		-	1.34	3.14	9999
PortSudan_47	PortSudan_44	U	-37.81		-	2.76	7.02	9999
PortSudan_47	PortSudan_45	U	-35.45		-	2.81	6.86	9999
PortSudan_47	PortSudan_46	HS	-35.65		0.87	-	0.88	9999
PortSudan_48	PortSudan_01	U	-38.71		-	1.96	3.63	9999
PortSudan_48	PortSudan_02	HS	-37.4		0.74	-	1.62	9999
PortSudan_48	PortSudan_03	U	-40.61		-	2.82	6.43	9999
PortSudan_48	PortSudan_04	U	-44.02		-	3.14	7.2	9999
PortSudan_48	PortSudan_05	U	-41.81		-	3.18	7.53	9999
PortSudan_48	PortSudan_06	U	-45.46		-	2.9	6.85	9999
PortSudan_48	PortSudan_07	U	-41.67		-	1.28	4.13	9999
PortSudan_48	PortSudan_08	U	-42.04		-	2.67	5.89	9999
PortSudan_48	PortSudan_09	U	-38.3		-	2.05	5.33	9999
PortSudan_48	PortSudan_10	U	-38.32		-	0.72	1.8	9999
PortSudan_48	PortSudan_11	HS	-36.77		1.66	-	0.68	9999
PortSudan_48	PortSudan_12	U	-42.74		-	3.77	8.29	9999
PortSudan_48	PortSudan_13	U	-40.05		-	0.65	2.27	9999
PortSudan_48	PortSudan_14	U	-40.73		-	0.21	3.3	9999
PortSudan_48	PortSudan_15	U	-39.97		-	1.45	1.98	9999
PortSudan_48	PortSudan_16	HS	-39.04		1.32	-	1.32	9999
PortSudan_48	PortSudan_17	U	-38.71		-	2.41	4.69	9999
PortSudan_48	PortSudan_18	U	-37.16		-	0.97	3.08	9999
PortSudan_48	PortSudan_19	U	-39.44		-	3.44	7.91	9999
PortSudan_48	PortSudan_20	U	-35.58		-	1.19	2.53	9999
PortSudan_48	PortSudan_21	U	-37.46		-	1.46	3.31	9999
PortSudan_48	PortSudan_22	U	-37.72		-	0.22	1.95	9999
PortSudan_48	PortSudan_23	PO	-34.52		2.35	0.72	2.31	-
PortSudan_48	PortSudan_24	HS	-45.02		0.29	-	2.26	9999
PortSudan_48	PortSudan_25	HS	-39.27		1.83	-	0.7	9999
PortSudan_48	PortSudan_26	U	-42.36		-	2.08	4.06	9999
PortSudan_48	PortSudan_27	U	-38.04		-	0.46	3.97	9999
PortSudan_48	PortSudan_28	U	-39.66		-	2.61	7.12	9999
PortSudan_48	PortSudan_29	HS	-38.12		0.9	-	0.59	9999
PortSudan_48	PortSudan_30	PO	-37.77		0.98	0.06	0.66	-
PortSudan_48	PortSudan_31	U	-37.63		-	0.81	3.84	9999
PortSudan_48	PortSudan_32	U	-39.78		-	0.23	1.99	9999
PortSudan_48	PortSudan_33	U	-40.26		-	0.7	3.19	9999
PortSudan_48	PortSudan_34	U	-40.01		-	1.45	4.56	9999
PortSudan_48	PortSudan_35	U	-43.48		-	1.35	4.47	9999
PortSudan_48	PortSudan_36	HS	-38.76		0.31	-	1.59	9999
PortSudan_48	PortSudan_37	U	-40.3		-	0.6	2.01	9999
PortSudan_48	PortSudan_38	U	-50.68		-	1.69	4.67	9999
PortSudan_48	PortSudan_39	U	-40.33		-	0.69	3.66	9999
PortSudan_48	PortSudan_40	U	-36.7		-	0.37	1.12	9999
PortSudan_48	PortSudan_41	U	-45		-	4.07	8.65	9999
PortSudan_48	PortSudan_42	U	-47.07		-	3.81	8.97	9999
PortSudan_48	PortSudan_43	U	-37.46		-	1.87	5.95	9999
PortSudan_48	PortSudan_44	U	-37.4		-	1.72	4.86	9999
PortSudan_48	PortSudan_45	U	-35.04		-	0.34	2.4	9999
PortSudan_48	PortSudan_46	U	-36.1		-	2.18	5.21	9999
PortSudan_48	PortSudan_47	U	-39.64		-	1.33	5.01	9999
PortSudan_49	PortSudan_01	HS	-40.58		0.75	-	2.07	9999
PortSudan_49	PortSudan_02	U	-40.76		-	2.81	6.18	9999
PortSudan_49	PortSudan_03	U	-43.23		-	1.35	4.16	9999
PortSudan_49	PortSudan_04	HS	-46.52		0.13	-	3.61	9999
PortSudan_49	PortSudan_05	U	-44.43		-	3.2	7.63	9999
PortSudan_49	PortSudan_06	HS	-47.92		0.17	-	2.39	9999
PortSudan_49	PortSudan_07	U	-44.29		-	1.4	4.44	9999
PortSudan_49	PortSudan_08	U	-44.67		-	0.97	4.11	9999
PortSudan_49	PortSudan_09	HS	-40.87		0.05	-	1.55	9999
PortSudan_49	PortSudan_10	U	-40.94		-	0.48	2.92	9999
PortSudan_49	PortSudan_11	U	-41.06		-	1.32	3.03	9999
PortSudan_49	PortSudan_12	U	-45.37		-	0.57	3.43	9999
PortSudan_49	PortSudan_13	U	-42.67		-	0.99	3.95	9999
PortSudan_49	PortSudan_14	PO	-38.32		5.03	2.09	1.86	-
PortSudan_49	PortSudan_15	U	-42.59		-	1.83	4.81	9999
PortSudan_49	PortSudan_16	U	-42.99		-	3.02	6.72	9999
PortSudan_49	PortSudan_17	U	-41.33		-	1.11	3.98	9999
PortSudan_49	PortSudan_18	U	-39.78		-	1.54	5.14	9999
PortSudan_49	PortSudan_19	U	-42.07		-	1.53	4.41	9999
PortSudan_49	PortSudan_20	U	-38.2		-	1.48	4.41	9999
PortSudan_49	PortSudan_21	U	-40.08		-	0.95	4.25	9999
PortSudan_49	PortSudan_22	U	-40.35		-	0.56	2.96	9999
PortSudan_49	PortSudan_23	U	-39.5		-	0.2	2.29	9999
PortSudan_49	PortSudan_24	U	-47.93		-	1.62	4.45	9999
PortSudan_49	PortSudan_25	U	-43.72		-	0.51	3.05	9999
PortSudan_49	PortSudan_26	U	-44.98		-	1.84	5.77	9999
PortSudan_49	PortSudan_27	U	-40.67		-	3.39	7.59	9999
PortSudan_49	PortSudan_28	U	-42.28		-	2.13	5.78	9999
PortSudan_49	PortSudan_29	U	-41.64		-	0.61	3.88	9999
PortSudan_49	PortSudan_30	U	-41.37		-	2.45	6.16	9999
PortSudan_49	PortSudan_31	U	-40.26		-	0.51	1.86	9999
PortSudan_49	PortSudan_32	U	-42.41		-	2.07	4.52	9999
PortSudan_49	PortSudan_33	U	-42.88		-	1.76	5.23	9999
PortSudan_49	PortSudan_34	U	-42.63		-	1.1	4.17	9999
PortSudan_49	PortSudan_35	U	-46.11		-	1.44	4.96	9999
PortSudan_49	PortSudan_36	U	-41.7		-	1.07	3.85	9999
PortSudan_49	PortSudan_37	U	-42.92		-	1.17	4.6	9999
PortSudan_49	PortSudan_38	U	-53.3		-	1.5	5.85	9999
PortSudan_49	PortSudan_39	U	-42.95		-	0.81	2.33	9999
PortSudan_49	PortSudan_40	U	-39.33		-	1.15	4.36	9999
PortSudan_49	PortSudan_41	U	-47.63		-	0.73	3.56	9999
PortSudan_49	PortSudan_42	U	-49.7		-	2.01	5.18	9999
PortSudan_49	PortSudan_43	U	-40.09		-	2.48	6.2	9999
PortSudan_49	PortSudan_44	U	-40.02		-	1.4	4.95	9999
PortSudan_49	PortSudan_45	U	-37.66		-	1.09	3.81	9999
PortSudan_49	PortSudan_46	U	-38.73		-	1.97	5.13	9999
PortSudan_49	PortSudan_47	U	-42.27		-	1.89	5.47	9999
PortSudan_49	PortSudan_48	U	-41.85		-	1	4.35	9999
PortSudan_50	PortSudan_01	U	-38.33		-	0.87	3.38	9999
PortSudan_50	PortSudan_02	HS	-37.56		0.19	-	1.57	9999
PortSudan_50	PortSudan_03	U	-40.22		-	1.45	5.48	9999
PortSudan_50	PortSudan_04	U	-43.64		-	3.12	7.21	9999
PortSudan_50	PortSudan_05	U	-41.43		-	0.46	2.38	9999
PortSudan_50	PortSudan_06	U	-45.08		-	4.16	9.05	9999
PortSudan_50	PortSudan_07	U	-41.28		-	2.66	6.7	9999
PortSudan_50	PortSudan_08	U	-41.66		-	0.98	4.33	9999
PortSudan_50	PortSudan_09	U	-37.92		-	1.83	5.04	9999
PortSudan_50	PortSudan_10	U	-37.94		-	2.54	5.99	9999
PortSudan_50	PortSudan_11	U	-38.05		-	1.48	4.4	9999
PortSudan_50	PortSudan_12	U	-42.36		-	0.71	3.05	9999
PortSudan_50	PortSudan_13	U	-39.66		-	0.96	2.8	9999
PortSudan_50	PortSudan_14	U	-40.35		-	3.61	8.14	9999
PortSudan_50	PortSudan_15	U	-39.58		-	0.95	3.78	9999
PortSudan_50	PortSudan_16	U	-39.98		-	1.2	4.01	9999
PortSudan_50	PortSudan_17	U	-38.33		-	2.31	6.01	9999
PortSudan_50	PortSudan_18	U	-36.78		-	1.16	2.51	9999
PortSudan_50	PortSudan_19	U	-39.06		-	1.67	4.94	9999
PortSudan_50	PortSudan_20	U	-35.2		-	1.13	4.86	9999
PortSudan_50	PortSudan_21	U	-37.08		-	0.82	2.9	9999
PortSudan_50	PortSudan_22	FS	-33.59		3.75	1.68	-	9999
PortSudan_50	PortSudan_23	U	-36.49		-	0.14	1.55	9999
PortSudan_50	PortSudan_24	U	-44.93		-	1.95	5.86	9999
PortSudan_50	PortSudan_25	U	-40.71		-	1.52	4.33	9999
PortSudan_50	PortSudan_26	U	-41.97		-	0.95	3.8	9999
PortSudan_50	PortSudan_27	U	-37.66		-	1.6	4.66	9999
PortSudan_50	PortSudan_28	U	-39.28		-	1.35	4.83	9999
PortSudan_50	PortSudan_29	U	-38.64		-	1.38	3.08	9999
PortSudan_50	PortSudan_30	HS	-37.96		0.39	-	0.34	0.39
PortSudan_50	PortSudan_31	U	-37.25		-	1.62	4.41	9999
PortSudan_50	PortSudan_32	U	-39.4		-	2.51	7.4	9999
PortSudan_50	PortSudan_33	FS	-34.18		5.69	2.53	-	0.81
PortSudan_50	PortSudan_34	U	-39.63		-	1	1.63	9999
PortSudan_50	PortSudan_35	HS	-42.48		0.62	-	1.86	9999
PortSudan_50	PortSudan_36	U	-38.7		-	0.44	2.88	9999
PortSudan_50	PortSudan_37	U	-39.92		-	1.47	4.47	9999
PortSudan_50	PortSudan_38	U	-50.3		-	1.28	4.04	9999
PortSudan_50	PortSudan_39	U	-39.95		-	0.71	2.1	9999
PortSudan_50	PortSudan_40	U	-36.32		-	0.44	0.64	9999
PortSudan_50	PortSudan_41	U	-44.62		-	1.22	4.61	9999
PortSudan_50	PortSudan_42	U	-46.69		-	2.98	7.27	9999
PortSudan_50	PortSudan_43	U	-37.08		-	0.61	3.66	9999
PortSudan_50	PortSudan_44	U	-37.02		-	1.52	3.24	9999
PortSudan_50	PortSudan_45	U	-34.66		-	1.23	4.09	9999
PortSudan_50	PortSudan_46	HS	-35.46		0.26	-	0.48	9999
PortSudan_50	PortSudan_47	HS	-39.14		0.12	-	2.3	9999
PortSudan_50	PortSudan_48	U	-38.85		-	0.22	1.87	9999
PortSudan_50	PortSudan_49	U	-41.47		-	2.27	6.49	9999
PortSudan_51	PortSudan_01	U	-36.36		-	1.59	4.52	9999
PortSudan_51	PortSudan_02	U	-35.78		-	0.99	3.64	9999
PortSudan_51	PortSudan_03	U	-38.25		-	1.03	4.34	9999
PortSudan_51	PortSudan_04	U	-41.67		-	2.21	5.76	9999
PortSudan_51	PortSudan_05	HS	-38.81		0.65	-	0.97	9999
PortSudan_51	PortSudan_06	U	-43.11		-	2.69	6.53	9999
PortSudan_51	PortSudan_07	U	-39.31		-	4.01	9.69	9999
PortSudan_51	PortSudan_08	U	-39.69		-	1	3.37	9999
PortSudan_51	PortSudan_09	U	-35.95		-	2.19	6.55	9999
PortSudan_51	PortSudan_10	U	-35.97		-	2.12	4.86	9999
PortSudan_51	PortSudan_11	HS	-35.35		0.74	-	0.87	9999
PortSudan_51	PortSudan_12	PO	-36.11		4.28	1.61	1.98	-
PortSudan_51	PortSudan_13	U	-37.69		-	2.13	5.42	9999
PortSudan_51	PortSudan_14	U	-38.38		-	3.93	8.61	9999
PortSudan_51	PortSudan_15	U	-37.61		-	1.14	3.4	9999
PortSudan_51	PortSudan_16	U	-38.01		-	1.33	3.65	9999
PortSudan_51	PortSudan_17	U	-36.36		-	1.89	4.87	9999
PortSudan_51	PortSudan_18	U	-34.81		-	0.61	2.25	9999
PortSudan_51	PortSudan_19	U	-37.09		-	1.29	2.72	9999
PortSudan_51	PortSudan_20	U	-33.23		-	1.76	4.57	9999
PortSudan_51	PortSudan_21	U	-35.11		-	1.25	3.92	9999
PortSudan_51	PortSudan_22	HS	-34.36		1.01	-	0.57	9999
PortSudan_51	PortSudan_23	U	-34.52		-	0.56	2.62	9999
PortSudan_51	PortSudan_24	U	-42.96		-	2.71	7.3	9999
PortSudan_51	PortSudan_25	HS	-38.09		0.66	-	2.02	9999
PortSudan_51	PortSudan_26	U	-40.01		-	0.23	2.24	9999
PortSudan_51	PortSudan_27	U	-35.69		-	0.19	1.5	9999
PortSudan_51	PortSudan_28	U	-37.31		-	0.74	3.87	9999
PortSudan_51	PortSudan_29	U	-36.67		-	0.11	1.65	9999
PortSudan_51	PortSudan_30	FS	-34.23		2.16	1.4	-	1.42
PortSudan_51	PortSudan_31	HS	-34.91		0.38	-	1.85	0.05
PortSudan_51	PortSudan_32	HS	-37.4		0.03	-	2.77	9999
PortSudan_51	PortSudan_33	PO	-35.41		2.5	0.92	1.68	-
PortSudan_51	PortSudan_34	U	-37.66		-	0.87	0.8	9999
PortSudan_51	PortSudan_35	HS	-40.21		0.92	-	1.07	9999
PortSudan_51	PortSudan_36	HS	-36.71		0.01	-	2.08	0.4
PortSudan_51	PortSudan_37	HS	-37.55		0.39	-	1.23	9999
PortSudan_51	PortSudan_38	U	-48.33		-	1.72	5.26	9999
PortSudan_51	PortSudan_39	U	-37.98		-	1.24	4.8	9999
PortSudan_51	PortSudan_40	PO	-33.93		0.42	0.01	0.39	-
PortSudan_51	PortSudan_41	U	-42.65		-	2.34	6.28	9999
PortSudan_51	PortSudan_42	U	-44.72		-	2.34	6.64	9999
PortSudan_51	PortSudan_43	U	-35.11		-	0.87	3.33	9999
PortSudan_51	PortSudan_44	U	-35.05		-	2.5	6.04	9999
PortSudan_51	PortSudan_45	U	-32.69		-	0.55	1.53	9999
PortSudan_51	PortSudan_46	U	-33.75		-	0.18	1.44	9999
PortSudan_51	PortSudan_47	HS	-37.16		0.13	-	2.02	9999
PortSudan_51	PortSudan_48	HS	-36.24		0.64	-	0.36	9999
PortSudan_51	PortSudan_49	U	-39.5		-	2.17	5.96	9999
PortSudan_51	PortSudan_50	FS	-33.43		3.06	1.37	-	0.28

## Sheet: Kassala
Kassala ML-Relate
LIST OF LOGLIKELIHOODS
This output shows the Ln(Likelihood) for each of the four following
relationships:
U = Unrelated
HS = Half Sibs
FS = Full Sibs
PO = Parent / Offspring
Interpretation
R This column lists the relationship with the highest likelihood.
LnL(R) This column lists the log likelihood of R
Delta Ln(L) These columns list how much lower the log likelihoods are for
the other relationships. For example, if there is a 2.1
the FS column, it means that the loglikelihood of the
individuals being full sibs is 2.1 less than the
loglikelihood of the relationship with the highest
likelihood.
Note: A Delta Ln(L) of '9999' indicates that the relationship
is not possible.
						Delta Ln(L)
Ind1	Ind2	R	LnL(R)		U	HS	FS	PO
Kassala_02	Kassala_01	U	-57.03		-	2.73	7.68	9999		Row Labeles	Count of Individuals
Kassala_03	Kassala_01	U	-51.25		-	0.99	3.38	9999		FS	35
Kassala_03	Kassala_02	U	-52.12		-	3.11	7.83	9999		HS	171		First degree pairwise relationships= 56/1326*100= 4.2%
Kassala_04	Kassala_01	PO	-55.82		3.35	0.11	0.43	-		PO	21
Kassala_04	Kassala_02	FS	-49.6		10.44	3.39	-	9999		U	1099
Kassala_04	Kassala_03	U	-54.27		-	3.15	8.32	9999		PO	21
Kassala_05	Kassala_01	U	-53.68		-	0.55	1.78	9999		U	1099
Kassala_05	Kassala_02	U	-54.55		-	2.22	5.87	9999		(blank)
Kassala_05	Kassala_03	HS	-47.22		1.55	-	2.3	9999
Kassala_05	Kassala_04	U	-56.7		-	2.62	7.73	9999		Grand Total	2446
Kassala_06	Kassala_01	U	-56.53		-	1.79	5.58	9999
Kassala_06	Kassala_02	U	-57.4		-	0.43	3.9	9999
Kassala_06	Kassala_03	FS	-50.15		1.48	0.43	-	9999
Kassala_06	Kassala_04	U	-59.55		-	0.85	5.32	9999
Kassala_06	Kassala_05	U	-54.05		-	2.23	6.19	9999
Kassala_07	Kassala_01	U	-47.84		-	3.17	7.57	9999
Kassala_07	Kassala_02	U	-48.72		-	0.06	1.93	9999
Kassala_07	Kassala_03	U	-42.94		-	0.7	2.94	9999
Kassala_07	Kassala_04	U	-50.86		-	1.88	5.03	9999
Kassala_07	Kassala_05	HS	-44.14		1.22	-	1.49	9999
Kassala_07	Kassala_06	U	-48.22		-	3.34	7.02	9999
Kassala_08	Kassala_01	U	-46.39		-	3.17	7.57	9999
Kassala_08	Kassala_02	HS	-45.86		1.41	-	0.39	9999
Kassala_08	Kassala_03	U	-41.49		-	0.7	2.94	9999
Kassala_08	Kassala_04	U	-49.41		-	0.9	3.56	9999
Kassala_08	Kassala_05	HS	-42.69		1.22	-	1.49	9999
Kassala_08	Kassala_06	U	-46.77		-	1.87	4.08	9999
Kassala_08	Kassala_07	FS	-29.82		8.27	4.45	-	9999
Kassala_09	Kassala_01	U	-57.57		-	1.67	6.18	9999
Kassala_09	Kassala_02	FS	-47.32		11.13	3.75	-	0.09
Kassala_09	Kassala_03	U	-52.67		-	3.04	7.78	9999
Kassala_09	Kassala_04	FS	-49.91		10.69	4.16	-	9999
Kassala_09	Kassala_05	U	-55.1		-	3.39	8.53	9999
Kassala_09	Kassala_06	U	-57.95		-	0.36	3.85	9999
Kassala_09	Kassala_07	U	-49.26		-	0.71	3.99	9999
Kassala_09	Kassala_08	HS	-47.05		0.76	-	1.81	9999
Kassala_10	Kassala_01	U	-48.03		-	1.53	3.63	9999
Kassala_10	Kassala_02	U	-48.9		-	3.38	8.04	9999
Kassala_10	Kassala_03	HS	-42.33		0.79	-	0.9	9999
Kassala_10	Kassala_04	U	-51.05		-	3.59	8.71	9999
Kassala_10	Kassala_05	U	-45.55		-	2.14	5.58	9999
Kassala_10	Kassala_06	U	-48.4		-	0.58	3.59	9999
Kassala_10	Kassala_07	U	-39.72		-	0.03	2.34	9999
Kassala_10	Kassala_08	U	-38.26		-	1.53	4.41	9999
Kassala_10	Kassala_09	U	-49.45		-	3.18	7.75	9999
Kassala_11	Kassala_01	U	-49.76		-	0.24	2.79	9999
Kassala_11	Kassala_02	U	-50.63		-	2.24	5.36	9999
Kassala_11	Kassala_03	U	-44.85		-	0.28	2.39	9999
Kassala_11	Kassala_04	U	-52.78		-	1.52	5.43	9999
Kassala_11	Kassala_05	U	-47.28		-	2.09	5.71	9999
Kassala_11	Kassala_06	U	-50.13		-	2.59	7	9999
Kassala_11	Kassala_07	U	-41.45		-	0.57	2.35	9999
Kassala_11	Kassala_08	U	-40		-	0.57	2.35	9999
Kassala_11	Kassala_09	U	-51.18		-	1.94	5.77	9999
Kassala_11	Kassala_10	HS	-41.47		0.16	-	1.63	9999
Kassala_12	Kassala_01	U	-57.71		-	2.39	6.82	9999
Kassala_12	Kassala_02	U	-58.58		-	3.76	8.31	9999
Kassala_12	Kassala_03	U	-52.81		-	2.01	5.9	9999
Kassala_12	Kassala_04	U	-60.73		-	3.99	9.03	9999
Kassala_12	Kassala_05	U	-55.23		-	2.54	6.24	9999
Kassala_12	Kassala_06	U	-58.08		-	4.75	11.04	9999
Kassala_12	Kassala_07	U	-49.4		-	2.24	5.83	9999
Kassala_12	Kassala_08	U	-47.95		-	2.24	5.83	9999
Kassala_12	Kassala_09	U	-59.13		-	4.42	9.36	9999
Kassala_12	Kassala_10	U	-49.58		-	0.37	2.55	9999
Kassala_12	Kassala_11	U	-51.31		-	1.48	3.18	9999
Kassala_13	Kassala_01	U	-50.68		-	1.05	4.29	9999
Kassala_13	Kassala_02	U	-51.55		-	3.33	6.98	9999
Kassala_13	Kassala_03	U	-45.78		-	0.84	3.78	9999
Kassala_13	Kassala_04	U	-53.7		-	2.33	6.52	9999
Kassala_13	Kassala_05	U	-48.21		-	2	6.03	9999
Kassala_13	Kassala_06	U	-51.06		-	1.83	4.88	9999
Kassala_13	Kassala_07	U	-42.37		-	2.38	5.52	9999
Kassala_13	Kassala_08	U	-40.92		-	2.38	5.52	9999
Kassala_13	Kassala_09	U	-52.1		-	2.45	6.44	9999
Kassala_13	Kassala_10	U	-42.56		-	0.3	2.7	1.02
Kassala_13	Kassala_11	HS	-44.22		0.07	-	1.57	9999
Kassala_13	Kassala_12	HS	-51.17		1.07	-	2.25	9999
Kassala_14	Kassala_01	U	-49.68		-	0.62	2.55	9999
Kassala_14	Kassala_02	U	-50.55		-	1.9	5.95	9999
Kassala_14	Kassala_03	HS	-43.75		1.03	-	0.28	9999
Kassala_14	Kassala_04	U	-52.7		-	1.85	6.36	9999
Kassala_14	Kassala_05	U	-47.21		-	0.36	2.64	9999
Kassala_14	Kassala_06	HS	-49.47		0.58	-	1.58	9999
Kassala_14	Kassala_07	HS	-41.25		0.13	-	2.68	9999
Kassala_14	Kassala_08	U	-39.92		-	1.37	4.63	9999
Kassala_14	Kassala_09	U	-51.1		-	0.91	4.8	9999
Kassala_14	Kassala_10	FS	-38.07		3.48	1.36	-	0.36
Kassala_14	Kassala_11	U	-43.29		-	0.21	2.16	9999
Kassala_14	Kassala_12	U	-51.24		-	0.33	2.84	9999
Kassala_14	Kassala_13	U	-44.21		-	0.56	3.23	9999
Kassala_15	Kassala_01	U	-51.5		-	1.04	3.13	9999
Kassala_15	Kassala_02	U	-52.38		-	2.02	4.26	9999
Kassala_15	Kassala_03	U	-46.6		-	2.02	5.68	9999
Kassala_15	Kassala_04	U	-54.52		-	1.23	5.08	9999
Kassala_15	Kassala_05	HS	-46.94		2.09	-	0.84	9999
Kassala_15	Kassala_06	U	-51.88		-	2.38	5.87	9999
Kassala_15	Kassala_07	U	-43.19		-	1.59	4.45	9999
Kassala_15	Kassala_08	U	-41.74		-	0.12	1.51	9999
Kassala_15	Kassala_09	U	-52.92		-	0.76	3.24	9999
Kassala_15	Kassala_10	U	-43.38		-	1.43	3.35	9999
Kassala_15	Kassala_11	U	-45.11		-	2.1	4.63	9999
Kassala_15	Kassala_12	U	-53.06		-	2.23	5.78	9999
Kassala_15	Kassala_13	U	-46.03		-	0.34	1.94	9999
Kassala_15	Kassala_14	U	-45.03		-	0.46	1.62	9999
Kassala_16	Kassala_01	FS	-45.17		3.98	1.4	-	9999
Kassala_16	Kassala_02	U	-50.02		-	0.16	2.2	9999
Kassala_16	Kassala_03	U	-44.24		-	1.18	3.79	9999
Kassala_16	Kassala_04	U	-52.17		-	0.29	3.67	9999
Kassala_16	Kassala_05	FS	-45.19		1.48	0.28	-	9999
Kassala_16	Kassala_06	U	-49.52		-	3.16	7.77	9999
Kassala_16	Kassala_07	HS	-40.12		0.72	-	0.29	9999
Kassala_16	Kassala_08	HS	-38.67		0.72	-	0.29	9999
Kassala_16	Kassala_09	U	-50.57		-	1.06	4.46	9999
Kassala_16	Kassala_10	U	-41.02		-	0.58	2.61	9999
Kassala_16	Kassala_11	U	-42.75		-	0.29	1.44	9999
Kassala_16	Kassala_12	U	-50.7		-	1.34	4.42	9999
Kassala_16	Kassala_13	U	-43.68		-	1.78	4.63	9999
Kassala_16	Kassala_14	U	-42.67		-	0.95	3.92	9999
Kassala_16	Kassala_15	U	-44.5		-	1.63	3.85	9999
Kassala_17	Kassala_01	HS	-49.62		0.88	-	0.18	9999
Kassala_17	Kassala_02	HS	-49.99		1.38	-	1.69	9999
Kassala_17	Kassala_03	U	-45.59		-	0.68	3.37	9999
Kassala_17	Kassala_04	HS	-52.5		1.02	-	0.92	9999
Kassala_17	Kassala_05	HS	-47.83		0.19	-	1.37	9999
Kassala_17	Kassala_06	U	-50.87		-	1.86	5.68	9999
Kassala_17	Kassala_07	U	-42.18		-	0.07	1.57	9999
Kassala_17	Kassala_08	U	-40.73		-	0.07	1.57	9999
Kassala_17	Kassala_09	U	-51.91		-	0.42	3.98	9999
Kassala_17	Kassala_10	U	-42.37		-	0.62	2.32	9999
Kassala_17	Kassala_11	U	-44.1		-	1.39	3.89	9999
Kassala_17	Kassala_12	HS	-51.66		0.39	-	2.68	9999
Kassala_17	Kassala_13	U	-45.02		-	1.66	4.7	9999
Kassala_17	Kassala_14	PO	-42.36		1.66	0.4	2.01	-
Kassala_17	Kassala_15	U	-45.84		-	2.13	4.89	9999
Kassala_17	Kassala_16	PO	-37.77		5.72	1.97	0.29	-
Kassala_18	Kassala_01	U	-52.92		-	1.98	6.05	9999
Kassala_18	Kassala_02	HS	-53.31		0.49	-	1.32	9999
Kassala_18	Kassala_03	U	-48.02		-	0.45	1.95	9999
Kassala_18	Kassala_04	HS	-55.91		0.03	-	3.51	9999
Kassala_18	Kassala_05	U	-50.44		-	2.34	6.85	9999
Kassala_18	Kassala_06	U	-53.3		-	0.71	3.13	9999
Kassala_18	Kassala_07	U	-44.61		-	1.7	4.41	9999
Kassala_18	Kassala_08	U	-43.16		-	0.23	1.47	9999
Kassala_18	Kassala_09	HS	-52.45		1.89	-	1.59	9999
Kassala_18	Kassala_10	U	-44.79		-	1.69	4.69	9999
Kassala_18	Kassala_11	U	-46.53		-	2.06	4.51	9999
Kassala_18	Kassala_12	U	-54.48		-	2.9	7.45	9999
Kassala_18	Kassala_13	HS	-46.98		0.47	-	0.44	9999
Kassala_18	Kassala_14	U	-46.45		-	1.6	5.16	9999
Kassala_18	Kassala_15	HS	-48.09		0.18	-	0.8	9999
Kassala_18	Kassala_16	U	-45.91		-	3.15	6.92	9999
Kassala_18	Kassala_17	U	-47.26		-	1.09	4.32	9999
Kassala_19	Kassala_01	U	-49.08		-	4.04	8.91	9999
Kassala_19	Kassala_02	HS	-49.76		0.18	-	1.91	9999
Kassala_19	Kassala_03	U	-44.17		-	1.48	3.82	9999
Kassala_19	Kassala_04	U	-52.1		-	1.56	5.7	9999
Kassala_19	Kassala_05	U	-46.6		-	1.87	5.09	9999
Kassala_19	Kassala_06	U	-49.45		-	1.7	3.74	9999
Kassala_19	Kassala_07	FS	-32.96		7.81	3.36	-	0.96
Kassala_19	Kassala_08	FS	-35.65		3.67	1.28	-	9999
Kassala_19	Kassala_09	U	-50.5		-	0.11	1.72	9999
Kassala_19	Kassala_10	HS	-40.44		0.51	-	1.37	9999
Kassala_19	Kassala_11	U	-42.68		-	1.38	3.62	9999
Kassala_19	Kassala_12	U	-50.63		-	3.16	7.75	9999
Kassala_19	Kassala_13	U	-43.6		-	2.59	5.06	9999
Kassala_19	Kassala_14	HS	-40.91		1.7	-	2.11	9999
Kassala_19	Kassala_15	U	-44.42		-	2.74	6.18	9999
Kassala_19	Kassala_16	FS	-41.5		0.57	0.19	-	9999
Kassala_19	Kassala_17	HS	-42.62		0.79	-	1.55	9999
Kassala_19	Kassala_18	U	-45.84		-	0.56	2.85	9999
Kassala_20	Kassala_01	U	-53.98		-	1.63	3.95	9999
Kassala_20	Kassala_02	U	-54.85		-	0	2.41	9999
Kassala_20	Kassala_03	U	-49.08		-	2.7	6.32	9999
Kassala_20	Kassala_04	HS	-56.79		0.21	-	2.13	9999
Kassala_20	Kassala_05	U	-51.5		-	0.4	2.39	9999
Kassala_20	Kassala_06	U	-54.35		-	2.39	7.16	9999
Kassala_20	Kassala_07	U	-45.67		-	1.57	5.14	9999
Kassala_20	Kassala_08	U	-44.22		-	1.57	5.14	9999
Kassala_20	Kassala_09	U	-55.4		-	2.6	7.06	9999
Kassala_20	Kassala_10	U	-45.85		-	2.02	6.28	9999
Kassala_20	Kassala_11	U	-47.58		-	1.72	4.63	9999
Kassala_20	Kassala_12	U	-55.54		-	0.06	1.87	9999
Kassala_20	Kassala_13	U	-48.51		-	3.26	8.11	9999
Kassala_20	Kassala_14	U	-47.51		-	1.96	5.84	9999
Kassala_20	Kassala_15	U	-49.33		-	3.52	8.62	9999
Kassala_20	Kassala_16	HS	-46.86		0.12	-	1.96	9999
Kassala_20	Kassala_17	FS	-44.51		3.81	1.16	-	0.72
Kassala_20	Kassala_18	U	-50.75		-	3.59	8.85	9999
Kassala_20	Kassala_19	U	-46.9		-	2.5	7.07	9999
Kassala_21	Kassala_01	U	-51.73		-	1.16	4.98	9999
Kassala_21	Kassala_02	U	-52.6		-	2.88	6.3	9999
Kassala_21	Kassala_03	U	-46.82		-	1.8	5.22	9999
Kassala_21	Kassala_04	U	-54.75		-	4.35	9.65	9999
Kassala_21	Kassala_05	U	-49.25		-	0.76	3.4	9999
Kassala_21	Kassala_06	U	-52.1		-	0.85	3.53	9999
Kassala_21	Kassala_07	U	-43.42		-	2.56	5.42	9999
Kassala_21	Kassala_08	U	-41.97		-	1.09	2.48	9999
Kassala_21	Kassala_09	U	-53.15		-	3.54	7.35	9999
Kassala_21	Kassala_10	U	-43.6		-	1.28	4.29	9999
Kassala_21	Kassala_11	U	-45.33		-	0.94	3.77	9999
Kassala_21	Kassala_12	U	-53.28		-	2.6	6.34	9999
Kassala_21	Kassala_13	FS	-42.46		3.8	1.41	-	9999
Kassala_21	Kassala_14	U	-45.26		-	0.57	2.93	9999
Kassala_21	Kassala_15	HS	-45.75		1.33	-	0.33	9999
Kassala_21	Kassala_16	U	-44.72		-	0.82	3.71	9999
Kassala_21	Kassala_17	U	-46.07		-	2.71	6.42	9999
Kassala_21	Kassala_18	HS	-47.13		1.36	-	1.09	9999
Kassala_21	Kassala_19	U	-44.65		-	2.6	5.99	9999
Kassala_21	Kassala_20	U	-49.55		-	4.2	9.17	9999
Kassala_22	Kassala_01	U	-45.39		-	0.73	3.18	9999
Kassala_22	Kassala_02	U	-46.26		-	2.8	6.75	9999
Kassala_22	Kassala_03	U	-40.48		-	2.52	6.23	9999
Kassala_22	Kassala_04	U	-48.41		-	2.35	6.15	9999
Kassala_22	Kassala_05	U	-42.91		-	1.57	4.11	9999
Kassala_22	Kassala_06	U	-45.76		-	2.68	6.27	9999
Kassala_22	Kassala_07	U	-37.08		-	0.41	2.15	9999
Kassala_22	Kassala_08	U	-35.63		-	0.41	2.15	9999
Kassala_22	Kassala_09	U	-46.81		-	3.46	7.8	9999
Kassala_22	Kassala_10	U	-37.26		-	0.2	2.64	9999
Kassala_22	Kassala_11	HS	-38.21		0.79	-	1.53	9999
Kassala_22	Kassala_12	U	-46.94		-	0.28	1.81	9999
Kassala_22	Kassala_13	HS	-39.18		0.74	-	1.89	9999
Kassala_22	Kassala_14	U	-38.92		-	1.19	4.53	9999
Kassala_22	Kassala_15	U	-40.74		-	1.25	3.64	9999
Kassala_22	Kassala_16	HS	-37.89		0.49	-	0.86	9999
Kassala_22	Kassala_17	HS	-39.61		0.12	-	1.69	9999
Kassala_22	Kassala_18	U	-42.16		-	1.56	5.28	9999
Kassala_22	Kassala_19	U	-38.31		-	1.09	2.8	9999
Kassala_22	Kassala_20	HS	-42.35		0.86	-	1.56	9999
Kassala_22	Kassala_21	HS	-40.68		0.28	-	1.28	9999
Kassala_23	Kassala_01	U	-48.79		-	0.87	3.71	9999
Kassala_23	Kassala_02	U	-49.66		-	2.95	7.62	9999
Kassala_23	Kassala_03	U	-43.89		-	1.5	3.92	9999
Kassala_23	Kassala_04	U	-51.81		-	3.51	7.95	9999
Kassala_23	Kassala_05	HS	-46.23		0.09	-	1.39	9999
Kassala_23	Kassala_06	U	-49.16		-	2.34	6.81	9999
Kassala_23	Kassala_07	U	-40.48		-	0.34	1.88	9999
Kassala_23	Kassala_08	U	-39.03		-	0.34	1.88	9999
Kassala_23	Kassala_09	U	-50.21		-	3.08	8.08	9999
Kassala_23	Kassala_10	HS	-40.62		0.04	-	1.39	9999
Kassala_23	Kassala_11	HS	-42.25		0.15	-	1.74	9999
Kassala_23	Kassala_12	U	-50.35		-	1.09	2.73	9999
Kassala_23	Kassala_13	PO	-40.59		2.73	0.88	3.27	-
Kassala_23	Kassala_14	HS	-41.58		0.73	-	0.99	9999
Kassala_23	Kassala_15	U	-44.14		-	2.07	5.65	9999
Kassala_23	Kassala_16	U	-41.78		-	0.37	3.05	9999
Kassala_23	Kassala_17	U	-43.13		-	0.24	2.3	9999
Kassala_23	Kassala_18	U	-45.56		-	0.94	4.5	9999
Kassala_23	Kassala_19	U	-41.71		-	0.41	3.6	9999
Kassala_23	Kassala_20	U	-46.62		-	1.82	4.62	9999
Kassala_23	Kassala_21	HS	-43.63		0.73	-	1.21	9999
Kassala_23	Kassala_22	FS	-36.43		1.59	0.25	-	9999
Kassala_24	Kassala_01	U	-51.13		-	1.05	3.21	9999
Kassala_24	Kassala_02	U	-52		-	3.25	8.03	9999
Kassala_24	Kassala_03	FS	-33.44		12.78	6.85	-	3.67
Kassala_24	Kassala_04	U	-54.15		-	3.29	8.53	9999
Kassala_24	Kassala_05	HS	-46.85		1.8	-	0.63	9999
Kassala_24	Kassala_06	HS	-50.72		0.78	-	0.16	9999
Kassala_24	Kassala_07	HS	-42.62		0.19	-	2.32	9999
Kassala_24	Kassala_08	HS	-41.17		0.19	-	2.32	9999
Kassala_24	Kassala_09	U	-52.55		-	3.18	7.98	9999
Kassala_24	Kassala_10	HS	-42.26		0.73	-	0.67	9999
Kassala_24	Kassala_11	HS	-44.12		0.62	-	2.19	9999
Kassala_24	Kassala_12	U	-52.68		-	3.01	7.36	9999
Kassala_24	Kassala_13	U	-45.65		-	1.11	4.64	9999
Kassala_24	Kassala_14	HS	-43.68		0.97	-	0.05	9999
Kassala_24	Kassala_15	U	-46.48		-	2.07	5.51	9999
Kassala_24	Kassala_16	U	-44.12		-	0.28	2.98	9999
Kassala_24	Kassala_17	U	-45.47		-	0.73	3.2	9999
Kassala_24	Kassala_18	U	-47.89		-	0.82	4.06	9999
Kassala_24	Kassala_19	U	-44.05		-	0.58	3.01	9999
Kassala_24	Kassala_20	U	-48.95		-	2.84	6.52	9999
Kassala_24	Kassala_21	U	-46.7		-	2.07	6.09	9999
Kassala_24	Kassala_22	U	-40.36		-	2.37	6.02	9999
Kassala_24	Kassala_23	U	-43.76		-	1.02	2.49	9999
Kassala_25	Kassala_01	U	-58.43		-	3.46	7.3	9999
Kassala_25	Kassala_02	U	-59.3		-	4.92	10.17	9999
Kassala_25	Kassala_03	U	-53.53		-	4.04	9.22	9999
Kassala_25	Kassala_04	U	-61.45		-	4.97	10.64	9999
Kassala_25	Kassala_05	U	-55.95		-	1.06	2.62	9999
Kassala_25	Kassala_06	U	-58.8		-	4.08	9.9	9999
Kassala_25	Kassala_07	U	-50.12		-	0.41	1.88	9999
Kassala_25	Kassala_08	U	-48.67		-	2.48	6.02	9999
Kassala_25	Kassala_09	U	-59.85		-	5	10.27	9999
Kassala_25	Kassala_10	U	-50.3		-	1.56	4.81	9999
Kassala_25	Kassala_11	U	-52.03		-	1.97	5.77	9999
Kassala_25	Kassala_12	U	-59.99		-	2.92	7.19	9999
Kassala_25	Kassala_13	U	-52.96		-	0.29	3.23	9999
Kassala_25	Kassala_14	U	-51.96		-	1.18	4.74	9999
Kassala_25	Kassala_15	U	-53.78		-	0.1	1.9	9999
Kassala_25	Kassala_16	U	-51.42		-	2.64	6.07	9999
Kassala_25	Kassala_17	U	-52.77		-	3.43	8.26	9999
Kassala_25	Kassala_18	U	-55.2		-	1.81	5.55	9999
Kassala_25	Kassala_19	U	-51.35		-	0.32	2.35	9999
Kassala_25	Kassala_20	U	-56.26		-	4.85	10.38	9999
Kassala_25	Kassala_21	HS	-52.18		1.82	-	1.08	9999
Kassala_25	Kassala_22	U	-47.66		-	1.23	3.92	9999
Kassala_25	Kassala_23	U	-51.07		-	0.32	2.49	9999
Kassala_25	Kassala_24	U	-53.4		-	3.57	7.8	9999
Kassala_26	Kassala_01	U	-49.72		-	2.29	5.04	9999
Kassala_26	Kassala_02	U	-50.59		-	2.6	6.57	9999
Kassala_26	Kassala_03	U	-44.82		-	0.52	1.76	9999
Kassala_26	Kassala_04	U	-52.74		-	3.24	7.8	9999
Kassala_26	Kassala_05	HS	-46.89		0.35	-	1.18	9999
Kassala_26	Kassala_06	U	-50.1		-	2.63	5.87	9999
Kassala_26	Kassala_07	HS	-41.28		0.13	-	0.5	9999
Kassala_26	Kassala_08	HS	-39.83		0.13	-	0.5	9999
Kassala_26	Kassala_09	U	-51.14		-	3.67	8.13	9999
Kassala_26	Kassala_10	U	-41.59		-	1.44	3.52	9999
Kassala_26	Kassala_11	U	-43.33		-	0.77	2.58	9999
Kassala_26	Kassala_12	HS	-50.88		0.4	-	1.87	9999
Kassala_26	Kassala_13	U	-44.25		-	0.51	2.7	9999
Kassala_26	Kassala_14	U	-43.25		-	1.33	3.81	9999
Kassala_26	Kassala_15	HS	-43.72		1.35	-	1.36	9999
Kassala_26	Kassala_16	HS	-42.34		0.38	-	1.31	9999
Kassala_26	Kassala_17	FS	-43.64		0.43	0.15	-	9999
Kassala_26	Kassala_18	U	-46.49		-	0.71	2.94	9999
Kassala_26	Kassala_19	HS	-42.55		0.1	-	1.03	9999
Kassala_26	Kassala_20	U	-47.55		-	0.99	2.64	9999
Kassala_26	Kassala_21	U	-45.3		-	0.86	2.82	9999
Kassala_26	Kassala_22	HS	-38.3		0.66	-	1.2	9999
Kassala_26	Kassala_23	U	-42.36		-	0.94	3.03	9999
Kassala_26	Kassala_24	U	-44.69		-	0.58	1.59	9999
Kassala_26	Kassala_25	U	-52		-	1.12	4.11	9999
Kassala_27	Kassala_01	U	-56.31		-	1.15	3.15	9999
Kassala_27	Kassala_02	HS	-56.56		0.62	-	2.22	9999
Kassala_27	Kassala_03	U	-51.41		-	1.02	3.63	9999
Kassala_27	Kassala_04	HS	-59.21		0.13	-	2.33	9999
Kassala_27	Kassala_05	U	-53.84		-	4.49	9.19	9999
Kassala_27	Kassala_06	U	-56.69		-	1.57	5.93	9999
Kassala_27	Kassala_07	U	-48		-	4.02	8.63	9999
Kassala_27	Kassala_08	U	-46.55		-	3.03	7.16	9999
Kassala_27	Kassala_09	HS	-56.64		1.1	-	2.13	9999
Kassala_27	Kassala_10	U	-48.19		-	1.01	3.61	9999
Kassala_27	Kassala_11	U	-49.92		-	0.3	2.28	9999
Kassala_27	Kassala_12	U	-57.87		-	2.6	6.87	9999
Kassala_27	Kassala_13	U	-50.84		-	1.27	4.35	9999
Kassala_27	Kassala_14	U	-49.84		-	0.69	4.02	9999
Kassala_27	Kassala_15	U	-51.66		-	2.61	6.63	9999
Kassala_27	Kassala_16	U	-49.31		-	2.7	5.91	9999
Kassala_27	Kassala_17	U	-50.66		-	3.04	6.76	9999
Kassala_27	Kassala_18	U	-53.08		-	1.37	4.79	9999
Kassala_27	Kassala_19	U	-49.24		-	4.02	8.63	9999
Kassala_27	Kassala_20	U	-54.14		-	2.97	7.05	9999
Kassala_27	Kassala_21	U	-51.89		-	1.11	4.33	9999
Kassala_27	Kassala_22	U	-45.55		-	1.94	5.9	9999
Kassala_27	Kassala_23	U	-48.95		-	0.83	4.52	9999
Kassala_27	Kassala_24	U	-51.29		-	1.34	4.2	9999
Kassala_27	Kassala_25	U	-58.59		-	3.59	8.26	9999
Kassala_27	Kassala_26	U	-49.88		-	3.85	8.41	9999
Kassala_28	Kassala_01	U	-45.85		-	2.82	7.07	9999
Kassala_28	Kassala_02	U	-46.72		-	2.31	6.17	9999
Kassala_28	Kassala_03	HS	-40.9		0.05	-	1.25	9999
Kassala_28	Kassala_04	U	-48.87		-	3.73	7.22	9999
Kassala_28	Kassala_05	U	-43.37		-	1.13	4.85	9999
Kassala_28	Kassala_06	HS	-46.08		0.15	-	3.16	9999
Kassala_28	Kassala_07	U	-37.54		-	2.31	6.18	9999
Kassala_28	Kassala_08	U	-36.09		-	1.32	4.71	9999
Kassala_28	Kassala_09	U	-47.27		-	2.76	6.05	9999
Kassala_28	Kassala_10	U	-37.72		-	0.54	1.81	9999
Kassala_28	Kassala_11	U	-39.46		-	3.31	7.92	9999
Kassala_28	Kassala_12	U	-47.41		-	1.43	4.47	9999
Kassala_28	Kassala_13	U	-40.38		-	0.09	1.84	0.79
Kassala_28	Kassala_14	U	-39.38		-	1.7	4.42	9999
Kassala_28	Kassala_15	U	-41.2		-	0.86	3.74	9999
Kassala_28	Kassala_16	U	-38.84		-	2.17	6.25	9999
Kassala_28	Kassala_17	U	-40.19		-	2.11	6.37	9999
Kassala_28	Kassala_18	U	-42.62		-	0.02	2.68	9999
Kassala_28	Kassala_19	U	-38.77		-	1.69	5.21	9999
Kassala_28	Kassala_20	U	-43.68		-	1.8	5.09	9999
Kassala_28	Kassala_21	HS	-41.27		0.15	-	1.82	9999
Kassala_28	Kassala_22	U	-35.08		-	1.33	4.04	9999
Kassala_28	Kassala_23	U	-38.49		-	1.19	3.56	9999
Kassala_28	Kassala_24	U	-40.82		-	0.96	2.66	9999
Kassala_28	Kassala_25	U	-48.13		-	2.24	6.54	9999
Kassala_28	Kassala_26	U	-39.42		-	0.27	2.92	9999
Kassala_28	Kassala_27	U	-46.01		-	1.54	3.73	9999
Kassala_29	Kassala_01	U	-56.32		-	2.34	6.67	9999
Kassala_29	Kassala_02	U	-57.19		-	4.97	10.79	9999
Kassala_29	Kassala_03	U	-51.42		-	2.78	7.95	9999
Kassala_29	Kassala_04	U	-59.34		-	4.83	10.61	9999
Kassala_29	Kassala_05	U	-53.84		-	2.54	5.77	9999
Kassala_29	Kassala_06	U	-56.7		-	3.11	8.55	9999
Kassala_29	Kassala_07	U	-48.01		-	1.8	5.49	9999
Kassala_29	Kassala_08	U	-46.56		-	1.8	5.49	9999
Kassala_29	Kassala_09	U	-57.74		-	5.63	11.84	9999
Kassala_29	Kassala_10	U	-48.19		-	2.22	7.05	9999
Kassala_29	Kassala_11	HS	-49.59		0.34	-	2.29	9999
Kassala_29	Kassala_12	U	-57.88		-	1.56	5.46	9999
Kassala_29	Kassala_13	U	-50.85		-	0.92	3.86	9999
Kassala_29	Kassala_14	U	-49.85		-	3.1	8.44	9999
Kassala_29	Kassala_15	U	-51.67		-	3.27	7.64	9999
Kassala_29	Kassala_16	U	-49.31		-	1.94	5.52	9999
Kassala_29	Kassala_17	U	-50.66		-	1.9	5.58	9999
Kassala_29	Kassala_18	U	-53.09		-	3.65	8.82	9999
Kassala_29	Kassala_19	U	-49.24		-	3.07	7.88	9999
Kassala_29	Kassala_20	U	-54.15		-	2.46	7.06	9999
Kassala_29	Kassala_21	U	-51.9		-	1.35	4.97	9999
Kassala_29	Kassala_22	U	-45.56		-	0.64	2.64	9999
Kassala_29	Kassala_23	HS	-47.81		1.15	-	2.1	9999
Kassala_29	Kassala_24	U	-51.29		-	2.31	6.53	9999
Kassala_29	Kassala_25	HS	-58.14		0.45	-	0.15	9999
Kassala_29	Kassala_26	U	-49.89		-	1.63	5.27	9999
Kassala_29	Kassala_27	U	-56.48		-	2.69	6.49	9999
Kassala_29	Kassala_28	U	-46.02		-	3.62	9.04	9999
Kassala_30	Kassala_01	U	-51.74		-	3.71	7.62	9999
Kassala_30	Kassala_02	U	-52.61		-	4.11	9.57	9999
Kassala_30	Kassala_03	U	-46.84		-	1.5	4.08	9999
Kassala_30	Kassala_04	U	-54.76		-	4.54	9.59	9999
Kassala_30	Kassala_05	U	-49.27		-	3.67	8.98	9999
Kassala_30	Kassala_06	HS	-51.35		0.76	-	1.28	9999
Kassala_30	Kassala_07	U	-43.43		-	3.76	7.97	9999
Kassala_30	Kassala_08	U	-41.98		-	2.77	6.49	9999
Kassala_30	Kassala_09	U	-53.16		-	3.91	9.28	9999
Kassala_30	Kassala_10	U	-43.62		-	1.87	4.91	9999
Kassala_30	Kassala_11	U	-45.35		-	2.73	7.44	9999
Kassala_30	Kassala_12	U	-53.3		-	4.05	9.75	9999
Kassala_30	Kassala_13	U	-46.27		-	0.52	4.07	2.12
Kassala_30	Kassala_14	U	-45.27		-	2.37	6.39	9999
Kassala_30	Kassala_15	U	-47.09		-	2.67	7.35	9999
Kassala_30	Kassala_16	U	-44.74		-	4.16	9.5	9999
Kassala_30	Kassala_17	U	-46.08		-	3.65	8.21	9999
Kassala_30	Kassala_18	U	-48.51		-	1.8	5.62	9999
Kassala_30	Kassala_19	U	-44.66		-	3.14	7	9999
Kassala_30	Kassala_20	U	-49.57		-	2.49	6.72	9999
Kassala_30	Kassala_21	HS	-46.88		0.44	-	3.21	0.48
Kassala_30	Kassala_22	U	-40.98		-	0.89	3.71	9999
Kassala_30	Kassala_23	U	-44.38		-	0.68	2.58	9999
Kassala_30	Kassala_24	U	-46.71		-	1.82	4.65	9999
Kassala_30	Kassala_25	U	-54.02		-	1.67	5.37	9999
Kassala_30	Kassala_26	U	-45.31		-	2.12	5.44	9999
Kassala_30	Kassala_27	U	-51.9		-	0.82	4.12	9999
Kassala_30	Kassala_28	PO	-37.17		4.27	1.53	0.4	-
Kassala_30	Kassala_29	U	-51.91		-	0.8	4.42	9999
Kassala_31	Kassala_01	U	-46.07		-	1.75	4.38	9999
Kassala_31	Kassala_02	U	-46.94		-	3.81	8.97	9999
Kassala_31	Kassala_03	U	-41.16		-	0.77	1.72	9999
Kassala_31	Kassala_04	U	-49.09		-	4.24	9.71	9999
Kassala_31	Kassala_05	U	-43.59		-	1.48	4.61	9999
Kassala_31	Kassala_06	U	-46.44		-	0.72	3.83	9999
Kassala_31	Kassala_07	U	-37.76		-	2.14	5.11	9999
Kassala_31	Kassala_08	U	-36.31		-	2.14	5.11	9999
Kassala_31	Kassala_09	U	-47.49		-	4.47	10.02	9999
Kassala_31	Kassala_10	HS	-37.34		0.6	-	1.19	0.14
Kassala_31	Kassala_11	HS	-39.11		0.56	-	1.11	9999
Kassala_31	Kassala_12	U	-47.62		-	1.59	5.01	9999
Kassala_31	Kassala_13	U	-40.6		-	1.25	4.5	9999
Kassala_31	Kassala_14	U	-39.6		-	0.25	2.64	9999
Kassala_31	Kassala_15	U	-41.42		-	3.45	7.95	9999
Kassala_31	Kassala_16	U	-39.06		-	1.7	4.67	9999
Kassala_31	Kassala_17	U	-40.41		-	1.49	3.8	9999
Kassala_31	Kassala_18	U	-42.84		-	3.58	7.88	9999
Kassala_31	Kassala_19	U	-38.99		-	2.53	6.16	9999
Kassala_31	Kassala_20	HS	-43.87		0.02	-	1.75	9999
Kassala_31	Kassala_21	U	-41.64		-	1.06	3.93	9999
Kassala_31	Kassala_22	HS	-34.55		0.75	-	1	9999
Kassala_31	Kassala_23	HS	-36.82		1.89	-	0.75	9999
Kassala_31	Kassala_24	U	-41.04		-	0.18	1.32	9999
Kassala_31	Kassala_25	U	-48.34		-	2.06	6.14	9999
Kassala_31	Kassala_26	U	-39.64		-	1.85	4.13	9999
Kassala_31	Kassala_27	U	-46.23		-	0.33	1.98	9999
Kassala_31	Kassala_28	HS	-35.72		0.05	-	1.43	9999
Kassala_31	Kassala_29	HS	-44.39		1.85	-	0.21	9999
Kassala_31	Kassala_30	PO	-39.39		2.27	0.65	1.91	-
Kassala_32	Kassala_01	U	-44.9		-	2.61	6.03	9999
Kassala_32	Kassala_02	U	-45.77		-	1.88	5.45	9999
Kassala_32	Kassala_03	HS	-39.95		0.05	-	1.25	9999
Kassala_32	Kassala_04	U	-47.92		-	3.31	6.5	9999
Kassala_32	Kassala_05	U	-42.43		-	0.91	3.81	9999
Kassala_32	Kassala_06	HS	-45.13		0.15	-	3.16	9999
Kassala_32	Kassala_07	U	-36.59		-	1.58	5.04	9999
Kassala_32	Kassala_08	U	-35.14		-	0.6	3.57	9999
Kassala_32	Kassala_09	U	-46.32		-	2.34	5.33	9999
Kassala_32	Kassala_10	U	-36.78		-	0.33	0.78	9999
Kassala_32	Kassala_11	U	-38.51		-	2.59	6.78	9999
Kassala_32	Kassala_12	U	-46.46		-	1.43	4.47	9999
Kassala_32	Kassala_13	U	-39.43		-	0.56	3.58	1.53
Kassala_32	Kassala_14	U	-38.43		-	1.48	3.39	9999
Kassala_32	Kassala_15	U	-40.25		-	0.65	2.7	9999
Kassala_32	Kassala_16	U	-37.9		-	1.45	5.11	9999
Kassala_32	Kassala_17	U	-39.24		-	1.9	5.34	9999
Kassala_32	Kassala_18	U	-41.67		-	0.02	2.68	9999
Kassala_32	Kassala_19	U	-37.82		-	0.97	4.08	9999
Kassala_32	Kassala_20	U	-42.73		-	1.38	4.36	9999
Kassala_32	Kassala_21	U	-40.48		-	0.32	3.41	9999
Kassala_32	Kassala_22	U	-34.14		-	0.6	2.9	9999
Kassala_32	Kassala_23	U	-37.54		-	2.51	5.43	9999
Kassala_32	Kassala_24	U	-39.87		-	0.75	1.62	9999
Kassala_32	Kassala_25	U	-47.18		-	3.11	7.86	9999
Kassala_32	Kassala_26	U	-38.47		-	0.06	1.88	9999
Kassala_32	Kassala_27	U	-45.06		-	2.4	5.05	9999
Kassala_32	Kassala_28	FS	-26.02		8.58	4.81	-	2.24
Kassala_32	Kassala_29	U	-45.07		-	4.48	10.36	9999
Kassala_32	Kassala_30	FS	-38.49		2.01	0.58	-	9999
Kassala_32	Kassala_31	U	-34.82		-	0.39	1.98	9999
Kassala_33	Kassala_01	U	-55.12		-	3.36	8.67	9999
Kassala_33	Kassala_02	U	-56		-	3.95	8.8	9999
Kassala_33	Kassala_03	U	-50.22		-	2.9	7.69	9999
Kassala_33	Kassala_04	U	-58.14		-	3.3	7.74	9999
Kassala_33	Kassala_05	U	-52.65		-	3.87	9.53	9999
Kassala_33	Kassala_06	U	-55.5		-	3.81	9.24	9999
Kassala_33	Kassala_07	U	-46.81		-	0.52	3.25	9999
Kassala_33	Kassala_08	U	-45.36		-	2.02	5.32	9999
Kassala_33	Kassala_09	U	-56.54		-	3.75	8.51	9999
Kassala_33	Kassala_10	U	-47		-	1.74	4.36	9999
Kassala_33	Kassala_11	U	-48.73		-	0.86	2.79	9999
Kassala_33	Kassala_12	U	-56.68		-	3.54	8.21	9999
Kassala_33	Kassala_13	U	-49.65		-	0.7	3.46	9999
Kassala_33	Kassala_14	U	-48.65		-	2.8	7.13	9999
Kassala_33	Kassala_15	U	-50.47		-	2.49	6.96	9999
Kassala_33	Kassala_16	U	-48.12		-	1.46	4.21	9999
Kassala_33	Kassala_17	U	-49.46		-	1.71	4.53	9999
Kassala_33	Kassala_18	U	-51.89		-	2.15	5.21	9999
Kassala_33	Kassala_19	U	-48.05		-	0.51	2.64	9999
Kassala_33	Kassala_20	U	-52.95		-	1.91	6.19	9999
Kassala_33	Kassala_21	U	-50.7		-	1	5.19	9999
Kassala_33	Kassala_22	HS	-43.48		0.88	-	1.24	9999
Kassala_33	Kassala_23	U	-47.76		-	2.39	7.12	9999
Kassala_33	Kassala_24	U	-50.1		-	2.75	7.48	9999
Kassala_33	Kassala_25	U	-57.4		-	2.37	7.04	9999
Kassala_33	Kassala_26	U	-48.69		-	1.69	5.29	9999
Kassala_33	Kassala_27	U	-55.29		-	4.98	10.78	9999
Kassala_33	Kassala_28	U	-44.82		-	2.49	6.58	9999
Kassala_33	Kassala_29	U	-55.29		-	1.78	5.47	9999
Kassala_33	Kassala_30	U	-50.71		-	1.6	5.07	9999
Kassala_33	Kassala_31	U	-45.04		-	1.62	5.21	9999
Kassala_33	Kassala_32	U	-43.87		-	1.76	5.44	9999
Kassala_34	Kassala_01	U	-50.35		-	1.56	4.29	9999
Kassala_34	Kassala_02	U	-51.22		-	4.18	8.84	9999
Kassala_34	Kassala_03	U	-45.45		-	2.35	6.9	9999
Kassala_34	Kassala_04	U	-53.37		-	3.96	8.52	9999
Kassala_34	Kassala_05	U	-47.88		-	3.82	8.44	9999
Kassala_34	Kassala_06	U	-50.73		-	2.53	7.3	9999
Kassala_34	Kassala_07	U	-42.04		-	1.28	4.94	9999
Kassala_34	Kassala_08	U	-40.59		-	2.78	7.01	9999
Kassala_34	Kassala_09	U	-51.77		-	3.98	8.55	9999
Kassala_34	Kassala_10	U	-42.23		-	0.56	2.54	9999
Kassala_34	Kassala_11	U	-43.96		-	2.59	6.83	9999
Kassala_34	Kassala_12	U	-51.91		-	2.97	7.32	9999
Kassala_34	Kassala_13	U	-44.88		-	0.91	3.45	9999
Kassala_34	Kassala_14	U	-43.88		-	1.49	4.82	9999
Kassala_34	Kassala_15	U	-45.7		-	1.39	4.29	9999
Kassala_34	Kassala_16	U	-43.35		-	2.93	7.28	9999
Kassala_34	Kassala_17	U	-44.69		-	2.48	5.31	9999
Kassala_34	Kassala_18	U	-47.12		-	2.92	7.42	9999
Kassala_34	Kassala_19	U	-43.27		-	2.09	6.21	9999
Kassala_34	Kassala_20	U	-48.18		-	0.86	3.91	9999
Kassala_34	Kassala_21	U	-45.93		-	1.71	4.62	9999
Kassala_34	Kassala_22	U	-39.59		-	0.55	2.8	9999
Kassala_34	Kassala_23	U	-42.99		-	3.4	8.42	9999
Kassala_34	Kassala_24	U	-45.32		-	3.14	7.33	9999
Kassala_34	Kassala_25	U	-52.63		-	1.84	5.2	9999
Kassala_34	Kassala_26	U	-43.92		-	2.48	5.87	9999
Kassala_34	Kassala_27	U	-50.51		-	1.77	5.79	9999
Kassala_34	Kassala_28	U	-40.05		-	0.69	3.9	9999
Kassala_34	Kassala_29	HS	-49.81		0.71	-	2.82	9999
Kassala_34	Kassala_30	U	-45.94		-	0.78	3.22	9999
Kassala_34	Kassala_31	HS	-39.62		0.65	-	1.77	9999
Kassala_34	Kassala_32	U	-39.1		-	0.48	2.87	9999
Kassala_34	Kassala_33	HS	-48.94		0.38	-	1.16	9999
Kassala_35	Kassala_01	U	-56.57		-	5.12	10.15	9999
Kassala_35	Kassala_02	U	-57.44		-	4.98	10.52	9999
Kassala_35	Kassala_03	U	-51.66		-	1.74	4.74	9999
Kassala_35	Kassala_04	U	-59.59		-	5.63	11.94	9999
Kassala_35	Kassala_05	U	-54.09		-	3.79	8.94	9999
Kassala_35	Kassala_06	U	-56.94		-	3.46	8.33	9999
Kassala_35	Kassala_07	U	-48.25		-	3.54	7.82	9999
Kassala_35	Kassala_08	U	-46.8		-	3.54	7.82	9999
Kassala_35	Kassala_09	U	-57.99		-	4.78	10.23	9999
Kassala_35	Kassala_10	U	-48.44		-	2.28	5.28	9999
Kassala_35	Kassala_11	U	-50.17		-	2.94	6.94	9999
Kassala_35	Kassala_12	U	-58.12		-	1.26	5.73	9999
Kassala_35	Kassala_13	U	-51.09		-	1.58	5.09	9999
Kassala_35	Kassala_14	U	-50.09		-	2.7	6.23	9999
Kassala_35	Kassala_15	U	-51.91		-	3.82	8.27	9999
Kassala_35	Kassala_16	U	-49.56		-	3.95	7.83	9999
Kassala_35	Kassala_17	U	-50.91		-	3.19	7.07	9999
Kassala_35	Kassala_18	U	-53.33		-	2.13	5.65	9999
Kassala_35	Kassala_19	U	-49.49		-	2.99	6.34	9999
Kassala_35	Kassala_20	U	-54.39		-	3.05	7.65	9999
Kassala_35	Kassala_21	U	-52.14		-	3.63	7.99	9999
Kassala_35	Kassala_22	U	-45.8		-	4.82	10.64	9999
Kassala_35	Kassala_23	U	-49.2		-	2.48	6.46	9999
Kassala_35	Kassala_24	U	-51.54		-	1.57	5.06	9999
Kassala_35	Kassala_25	U	-58.84		-	2.01	4.86	9999
Kassala_35	Kassala_26	U	-50.13		-	2.44	6.21	9999
Kassala_35	Kassala_27	U	-56.73		-	3.64	8.61	9999
Kassala_35	Kassala_28	U	-46.26		-	1.15	4.16	9999
Kassala_35	Kassala_29	HS	-54.27		2.47	-	0.04	9999
Kassala_35	Kassala_30	U	-52.15		-	1.64	5.28	9999
Kassala_35	Kassala_31	U	-46.48		-	0.23	2.83	9999
Kassala_35	Kassala_32	U	-45.31		-	2.01	5.48	9999
Kassala_35	Kassala_33	U	-55.54		-	2.07	6.07	9999
Kassala_35	Kassala_34	U	-50.76		-	0.45	4.46	9999
Kassala_36	Kassala_01	U	-55.12		-	1.5	5.04	9999
Kassala_36	Kassala_02	HS	-55.92		0.08	-	2.42	9999
Kassala_36	Kassala_03	U	-50.22		-	1.95	5.03	9999
Kassala_36	Kassala_04	U	-58.14		-	1.27	4.16	9999
Kassala_36	Kassala_05	U	-52.65		-	3.84	8.14	9999
Kassala_36	Kassala_06	U	-55.5		-	2.49	7.33	9999
Kassala_36	Kassala_07	U	-46.81		-	3.36	7.58	9999
Kassala_36	Kassala_08	U	-45.36		-	2.37	6.11	9999
Kassala_36	Kassala_09	U	-56.54		-	0.3	3	9999
Kassala_36	Kassala_10	U	-47		-	0.62	2.95	9999
Kassala_36	Kassala_11	U	-48.73		-	0.85	3.02	9999
Kassala_36	Kassala_12	U	-56.68		-	1.95	5.82	9999
Kassala_36	Kassala_13	U	-49.65		-	1.82	5.1	9999
Kassala_36	Kassala_14	U	-48.65		-	1.62	5.42	9999
Kassala_36	Kassala_15	U	-50.47		-	3.15	7.37	9999
Kassala_36	Kassala_16	U	-48.12		-	2.32	5.25	9999
Kassala_36	Kassala_17	U	-49.46		-	2.66	6.11	9999
Kassala_36	Kassala_18	U	-51.89		-	1.92	5.54	9999
Kassala_36	Kassala_19	U	-48.04		-	3.63	7.98	9999
Kassala_36	Kassala_20	U	-52.95		-	2.31	6	9999
Kassala_36	Kassala_21	U	-50.7		-	0.46	3.28	9999
Kassala_36	Kassala_22	U	-44.36		-	1.28	4.85	9999
Kassala_36	Kassala_23	U	-47.76		-	0.18	3.47	9999
Kassala_36	Kassala_24	U	-50.09		-	2.27	5.6	9999
Kassala_36	Kassala_25	U	-57.4		-	2.93	7.21	9999
Kassala_36	Kassala_26	U	-48.69		-	3.2	7.36	9999
Kassala_36	Kassala_27	FS	-37.99		17.3	7.63	-	3.33
Kassala_36	Kassala_28	U	-44.82		-	1.16	3.07	9999
Kassala_36	Kassala_29	U	-55.29		-	2.03	5.44	9999
Kassala_36	Kassala_30	U	-50.71		-	0.43	3.47	9999
Kassala_36	Kassala_31	HS	-44.71		0.33	-	1.26	0.74
Kassala_36	Kassala_32	U	-43.87		-	2.02	4.39	9999
Kassala_36	Kassala_33	U	-54.09		-	4.6	10.12	9999
Kassala_36	Kassala_34	U	-49.32		-	1.65	4.8	9999
Kassala_36	Kassala_35	U	-55.53		-	3.26	7.95	9999
Kassala_37	Kassala_01	U	-45.11		-	0.98	3.55	9999
Kassala_37	Kassala_02	U	-45.98		-	0.73	3.7	9999
Kassala_37	Kassala_03	U	-40.2		-	2.32	5.61	9999
Kassala_37	Kassala_04	U	-48.13		-	1.55	3.8	9999
Kassala_37	Kassala_05	HS	-42.11		0.52	-	1.75	9999
Kassala_37	Kassala_06	U	-45.48		-	2.12	6.34	9999
Kassala_37	Kassala_07	HS	-36.11		0.68	-	1.25	9999
Kassala_37	Kassala_08	PO	-32.56		2.78	1.12	1.88	-
Kassala_37	Kassala_09	U	-46.53		-	1.46	3.97	9999
Kassala_37	Kassala_10	U	-36.98		-	0.53	2.73	9999
Kassala_37	Kassala_11	U	-38.71		-	0.77	3.58	9999
Kassala_37	Kassala_12	U	-46.66		-	0.72	3	9999
Kassala_37	Kassala_13	U	-39.63		-	1.26	4.66	9999
Kassala_37	Kassala_14	U	-38.63		-	1.57	4.26	9999
Kassala_37	Kassala_15	HS	-39.79		0.67	-	1.44	9999
Kassala_37	Kassala_16	PO	-36.42		1.67	0.52	1.64	-
Kassala_37	Kassala_17	U	-39.45		-	0.46	3.8	1.1
Kassala_37	Kassala_18	U	-41.87		-	2.57	6.52	9999
Kassala_37	Kassala_19	U	-38.03		-	0.59	2.96	9999
Kassala_37	Kassala_20	HS	-42.85		0.08	-	1.79	9999
Kassala_37	Kassala_21	U	-40.68		-	1.49	4.78	9999
Kassala_37	Kassala_22	FS	-32.79		1.55	0.32	-	9999
Kassala_37	Kassala_23	U	-37.74		-	0.29	1.62	9999
Kassala_37	Kassala_24	U	-40.08		-	2.17	5.4	9999
Kassala_37	Kassala_25	U	-47.38		-	2.73	6.05	9999
Kassala_37	Kassala_26	HS	-38.65		0.03	-	2.02	9999
Kassala_37	Kassala_27	U	-45.27		-	2.95	6.73	9999
Kassala_37	Kassala_28	U	-34.8		-	0.43	0.34	9999
Kassala_37	Kassala_29	U	-45.27		-	2.93	6.87	9999
Kassala_37	Kassala_30	U	-40.69		-	1.99	4.72	9999
Kassala_37	Kassala_31	U	-35.02		-	1	3.37	9999
Kassala_37	Kassala_32	FS	-33.06		0.8	0.5	-	9999
Kassala_37	Kassala_33	U	-44.08		-	1.38	4.28	9999
Kassala_37	Kassala_34	U	-39.3		-	1.54	5.14	9999
Kassala_37	Kassala_35	U	-45.52		-	0.95	4.58	9999
Kassala_37	Kassala_36	U	-44.08		-	2.29	5.68	9999
Kassala_38	Kassala_01	U	-48.79		-	2.45	6.59	9999
Kassala_38	Kassala_02	U	-49.66		-	3.41	7.78	9999
Kassala_38	Kassala_03	U	-43.89		-	1.08	3.82	9999
Kassala_38	Kassala_04	U	-51.81		-	3.81	8.18	9999
Kassala_38	Kassala_05	U	-46.31		-	2.22	6.46	9999
Kassala_38	Kassala_06	U	-49.16		-	1.7	5.78	9999
Kassala_38	Kassala_07	U	-40.48		-	3.41	7.79	9999
Kassala_38	Kassala_08	U	-39.03		-	2.42	6.32	9999
Kassala_38	Kassala_09	U	-50.21		-	2.84	7.02	9999
Kassala_38	Kassala_10	U	-40.66		-	0.61	2.86	9999
Kassala_38	Kassala_11	U	-42.39		-	3.31	7.92	9999
Kassala_38	Kassala_12	U	-50.35		-	1.43	4.47	9999
Kassala_38	Kassala_13	U	-43.32		-	0.46	2.52	9999
Kassala_38	Kassala_14	U	-42.32		-	2.43	5.58	9999
Kassala_38	Kassala_15	U	-44.14		-	0.39	2.31	9999
Kassala_38	Kassala_16	U	-41.78		-	3.27	7.86	9999
Kassala_38	Kassala_17	U	-43.13		-	2.81	7.47	9999
Kassala_38	Kassala_18	HS	-45.21		0.35	-	2.55	9999
Kassala_38	Kassala_19	U	-41.71		-	2.79	6.82	9999
Kassala_38	Kassala_20	U	-46.62		-	2.5	6.18	9999
Kassala_38	Kassala_21	U	-44.36		-	0.58	2.82	9999
Kassala_38	Kassala_22	U	-38.02		-	1.33	4.04	9999
Kassala_38	Kassala_23	U	-41.43		-	1.19	3.56	9999
Kassala_38	Kassala_24	U	-43.76		-	2.08	5.29	9999
Kassala_38	Kassala_25	U	-51.07		-	1.88	6.06	9999
Kassala_38	Kassala_26	U	-42.36		-	0.96	4.02	9999
Kassala_38	Kassala_27	U	-48.95		-	1.97	5.26	9999
Kassala_38	Kassala_28	FS	-30.66		7.83	4.1	-	1.61
Kassala_38	Kassala_29	U	-48.96		-	3.62	9.04	9999
Kassala_38	Kassala_30	FS	-41.7		2.68	0.72	-	9999
Kassala_38	Kassala_31	U	-38.7		-	0.38	2.91	9999
Kassala_38	Kassala_32	FS	-31.45		6.09	2.83	-	0.61
Kassala_38	Kassala_33	HS	-47.24		0.52	-	3.32	9999
Kassala_38	Kassala_34	U	-42.99		-	1.06	4.58	9999
Kassala_38	Kassala_35	U	-49.2		-	0.79	3.68	9999
Kassala_38	Kassala_36	U	-47.76		-	1.59	4.6	9999
Kassala_38	Kassala_37	U	-37.74		-	0.51	1.3	9999
Kassala_39	Kassala_01	U	-49.25		-	3.2	8.22	9999
Kassala_39	Kassala_02	U	-50.13		-	3.73	8.69	9999
Kassala_39	Kassala_03	U	-44.35		-	1.81	6.16	9999
Kassala_39	Kassala_04	U	-52.28		-	4.01	8.19	9999
Kassala_39	Kassala_05	U	-46.78		-	1.18	4.06	9999
Kassala_39	Kassala_06	U	-49.63		-	2.51	7.45	9999
Kassala_39	Kassala_07	HS	-39.64		1.31	-	2.15	9999
Kassala_39	Kassala_08	U	-39.49		-	0.19	2.91	9999
Kassala_39	Kassala_09	U	-50.68		-	4.46	8.96	9999
Kassala_39	Kassala_10	U	-41.13		-	1.55	4.8	9999
Kassala_39	Kassala_11	U	-42.86		-	0.7	3.31	9999
Kassala_39	Kassala_12	U	-50.81		-	3.84	7.93	9999
Kassala_39	Kassala_13	U	-43.78		-	1	4.35	9999
Kassala_39	Kassala_14	U	-42.78		-	3.7	8.23	9999
Kassala_39	Kassala_15	U	-44.6		-	2.06	6.11	9999
Kassala_39	Kassala_16	U	-42.25		-	0.87	4.35	9999
Kassala_39	Kassala_17	U	-43.6		-	1.41	4.45	9999
Kassala_39	Kassala_18	U	-46.02		-	0.77	4.19	9999
Kassala_39	Kassala_19	HS	-40.9		1.28	-	2.69	9999
Kassala_39	Kassala_20	U	-47.08		-	1.51	4.51	9999
Kassala_39	Kassala_21	U	-44.83		-	1.63	5	9999
Kassala_39	Kassala_22	U	-38.49		-	0.9	3.35	9999
Kassala_39	Kassala_23	U	-41.89		-	0.97	3.76	9999
Kassala_39	Kassala_24	U	-44.23		-	0.91	4.01	9999
Kassala_39	Kassala_25	HS	-49.8		1.73	-	1.27	9999
Kassala_39	Kassala_26	PO	-41.9		0.92	0.18	2.24	-
Kassala_39	Kassala_27	U	-49.42		-	3.92	8.91	9999
Kassala_39	Kassala_28	U	-38.95		-	1.09	3.07	9999
Kassala_39	Kassala_29	HS	-46.97		2.45	-	0.01	9999
Kassala_39	Kassala_30	U	-44.84		-	0.11	2.1	9999
Kassala_39	Kassala_31	U	-39.17		-	0.28	2.01	9999
Kassala_39	Kassala_32	U	-38		-	1.53	3.66	9999
Kassala_39	Kassala_33	HS	-47.69		0.54	-	1.73	9999
Kassala_39	Kassala_34	U	-43.45		-	1.03	3.99	9999
Kassala_39	Kassala_35	HS	-48.29		1.38	-	2.39	9999
Kassala_39	Kassala_36	U	-48.22		-	3.26	7.86	9999
Kassala_39	Kassala_37	U	-38.21		-	1.92	4.91	9999
Kassala_39	Kassala_38	U	-41.89		-	1.17	4.03	9999
Kassala_40	Kassala_01	U	-51.22		-	1.72	4.69	9999
Kassala_40	Kassala_02	U	-52.09		-	3.33	7.96	9999
Kassala_40	Kassala_03	U	-46.31		-	2.56	5.61	9999
Kassala_40	Kassala_04	U	-54.24		-	3.49	8.13	9999
Kassala_40	Kassala_05	U	-48.74		-	3.24	8.24	9999
Kassala_40	Kassala_06	U	-51.59		-	2.43	5.62	9999
Kassala_40	Kassala_07	U	-42.91		-	0.21	1.81	9999
Kassala_40	Kassala_08	U	-41.45		-	0.72	2.41	9999
Kassala_40	Kassala_09	U	-52.64		-	3.13	7.67	9999
Kassala_40	Kassala_10	U	-43.09		-	0.65	2.48	9999
Kassala_40	Kassala_11	U	-44.82		-	0.96	3.09	9999
Kassala_40	Kassala_12	U	-52.77		-	3.45	7.73	9999
Kassala_40	Kassala_13	U	-45.74		-	1.23	4.1	9999
Kassala_40	Kassala_14	U	-44.74		-	2.39	6.38	9999
Kassala_40	Kassala_15	U	-46.57		-	0.57	3.22	9999
Kassala_40	Kassala_16	U	-44.21		-	2.5	6.12	9999
Kassala_40	Kassala_17	U	-45.56		-	3.37	7.33	9999
Kassala_40	Kassala_18	U	-47.98		-	0.31	2.46	9999
Kassala_40	Kassala_19	U	-44.14		-	0.12	1.72	9999
Kassala_40	Kassala_20	U	-49.04		-	3.48	7.74	9999
Kassala_40	Kassala_21	HS	-46.63		0.16	-	2.21	0.21
Kassala_40	Kassala_22	U	-40.45		-	0.41	3.14	9999
Kassala_40	Kassala_23	U	-43.85		-	0.8	4.28	9999
Kassala_40	Kassala_24	U	-46.19		-	1.96	5.21	9999
Kassala_40	Kassala_25	HS	-51.95		1.54	-	1.75	9999
Kassala_40	Kassala_26	U	-44.78		-	1.11	2.94	9999
Kassala_40	Kassala_27	U	-51.38		-	0.37	3.57	9999
Kassala_40	Kassala_28	U	-40.91		-	0.38	3.33	1.09
Kassala_40	Kassala_29	U	-51.38		-	1.01	4.86	9999
Kassala_40	Kassala_30	U	-46.8		-	0.4	2.07	9999
Kassala_40	Kassala_31	U	-41.13		-	1.18	3.48	9999
Kassala_40	Kassala_32	U	-39.97		-	0.82	3.93	2.04
Kassala_40	Kassala_33	U	-50.19		-	1.35	4.74	9999
Kassala_40	Kassala_34	U	-45.41		-	0.51	2.08	9999
Kassala_40	Kassala_35	U	-51.63		-	1.61	5.19	9999
Kassala_40	Kassala_36	U	-50.19		-	0.24	2.57	9999
Kassala_40	Kassala_37	U	-40.17		-	0.95	4.24	9999
Kassala_40	Kassala_38	U	-43.85		-	0.02	2.85	0.4
Kassala_40	Kassala_39	PO	-42.41		1.91	0.53	1.37	-
Kassala_41	Kassala_01	U	-46.02		-	1.92	5.77	9999
Kassala_41	Kassala_02	U	-46.9		-	2.68	6.64	9999
Kassala_41	Kassala_03	U	-41.12		-	1.66	3.04	9999
Kassala_41	Kassala_04	U	-49.04		-	3.45	7.52	9999
Kassala_41	Kassala_05	U	-43.55		-	2.61	6.98	9999
Kassala_41	Kassala_06	U	-46.4		-	0.66	3.76	9999
Kassala_41	Kassala_07	U	-37.71		-	2.04	4.47	9999
Kassala_41	Kassala_08	U	-36.26		-	1.05	3	9999
Kassala_41	Kassala_09	U	-47.44		-	2.48	6.36	9999
Kassala_41	Kassala_10	U	-37.9		-	1.04	3.07	9999
Kassala_41	Kassala_11	U	-39.63		-	1.44	4.49	9999
Kassala_41	Kassala_12	U	-47.58		-	1.05	4.67	9999
Kassala_41	Kassala_13	U	-40.55		-	1.21	4.69	9999
Kassala_41	Kassala_14	U	-39.55		-	1.1	4.07	9999
Kassala_41	Kassala_15	U	-41.37		-	1.36	5	9999
Kassala_41	Kassala_16	U	-39.02		-	2.44	6	9999
Kassala_41	Kassala_17	U	-40.36		-	2.09	6.39	9999
Kassala_41	Kassala_18	U	-42.79		-	0.06	2.75	9999
Kassala_41	Kassala_19	U	-38.94		-	0.95	2.95	9999
Kassala_41	Kassala_20	U	-43.85		-	0.98	3.86	9999
Kassala_41	Kassala_21	U	-41.6		-	0.97	4.52	9999
Kassala_41	Kassala_22	U	-35.26		-	0.14	2.36	9999
Kassala_41	Kassala_23	U	-38.66		-	2.93	6.58	9999
Kassala_41	Kassala_24	U	-41		-	1.5	2.83	9999
Kassala_41	Kassala_25	U	-48.3		-	2.55	5.94	9999
Kassala_41	Kassala_26	HS	-38.84		0.75	-	1.67	9999
Kassala_41	Kassala_27	U	-46.18		-	1.42	3.64	9999
Kassala_41	Kassala_28	FS	-34.51		1.21	0.3	-	9999
Kassala_41	Kassala_29	U	-46.19		-	4.5	10.39	9999
Kassala_41	Kassala_30	HS	-41.13		0.48	-	0.96	9999
Kassala_41	Kassala_31	U	-35.94		-	1.15	3.16	9999
Kassala_41	Kassala_32	PO	-32.18		2.59	0.95	0.24	-
Kassala_41	Kassala_33	U	-44.99		-	1.79	4.85	9999
Kassala_41	Kassala_34	U	-40.22		-	1.24	3.97	9999
Kassala_41	Kassala_35	U	-46.43		-	1.28	3.5	9999
Kassala_41	Kassala_36	U	-44.99		-	1.3	2.64	9999
Kassala_41	Kassala_37	U	-34.98		-	0.15	0.66	9999
Kassala_41	Kassala_38	HS	-37.81		0.85	-	0.69	9999
Kassala_41	Kassala_39	U	-39.12		-	0.43	4.06	9999
Kassala_41	Kassala_40	PO	-39.45		1.64	0.44	1.39	-
Kassala_42	Kassala_01	U	-52.08		-	3.54	8.65	9999
Kassala_42	Kassala_02	U	-52.96		-	2.44	6.55	9999
Kassala_42	Kassala_03	U	-47.18		-	3.81	7.83	9999
Kassala_42	Kassala_04	U	-55.1		-	2.77	7.13	9999
Kassala_42	Kassala_05	U	-49.61		-	4.77	10.59	9999
Kassala_42	Kassala_06	U	-52.46		-	2.14	6.4	9999
Kassala_42	Kassala_07	U	-43.77		-	0.83	3.77	9999
Kassala_42	Kassala_08	U	-42.32		-	1.34	4.37	9999
Kassala_42	Kassala_09	U	-53.5		-	1.88	5.79	9999
Kassala_42	Kassala_10	HS	-43.46		0.49	-	1.77	0.29
Kassala_42	Kassala_11	U	-45.69		-	0.76	4.11	9999
Kassala_42	Kassala_12	U	-53.64		-	2.8	7.47	9999
Kassala_42	Kassala_13	U	-46.61		-	1.17	4.27	9999
Kassala_42	Kassala_14	U	-45.61		-	1.56	5.68	9999
Kassala_42	Kassala_15	U	-47.43		-	1.23	4.43	9999
Kassala_42	Kassala_16	U	-45.08		-	2.94	7.08	9999
Kassala_42	Kassala_17	U	-46.42		-	2.85	6.94	9999
Kassala_42	Kassala_18	U	-48.85		-	2.13	6.2	9999
Kassala_42	Kassala_19	U	-45		-	1.11	4.16	9999
Kassala_42	Kassala_20	U	-49.91		-	1.42	5.09	9999
Kassala_42	Kassala_21	U	-47.66		-	1.44	4.78	9999
Kassala_42	Kassala_22	U	-41.32		-	1.16	3.21	9999
Kassala_42	Kassala_23	U	-44.72		-	3.6	8.5	9999
Kassala_42	Kassala_24	U	-47.06		-	3.65	7.62	9999
Kassala_42	Kassala_25	U	-54.36		-	2.94	8.08	9999
Kassala_42	Kassala_26	U	-45.65		-	3.32	7.92	9999
Kassala_42	Kassala_27	U	-52.24		-	1.19	3.31	9999
Kassala_42	Kassala_28	HS	-41.73		0.05	-	0.99	9999
Kassala_42	Kassala_29	U	-52.25		-	4.59	10.06	9999
Kassala_42	Kassala_30	U	-47.67		-	0.08	1.95	9999
Kassala_42	Kassala_31	U	-42		-	1.34	3.42	9999
Kassala_42	Kassala_32	HS	-40.06		0.77	-	0.57	9999
Kassala_42	Kassala_33	HS	-50.59		0.46	-	1.82	9999
Kassala_42	Kassala_34	U	-46.28		-	0.38	2.88	9999
Kassala_42	Kassala_35	U	-52.49		-	3.28	8.35	9999
Kassala_42	Kassala_36	U	-51.05		-	0.81	2.66	9999
Kassala_42	Kassala_37	U	-41.04		-	0.34	2.43	9999
Kassala_42	Kassala_38	HS	-44.62		0.1	-	1.14	9999
Kassala_42	Kassala_39	U	-45.18		-	1.51	5.13	9999
Kassala_42	Kassala_40	U	-47.15		-	0.91	3.26	9999
Kassala_42	Kassala_41	U	-41.95		-	0.37	1.56	9999
Kassala_43	Kassala_01	U	-47.38		-	1.55	4.61	9999
Kassala_43	Kassala_02	U	-48.26		-	3.29	7.26	9999
Kassala_43	Kassala_03	U	-42.48		-	0.88	2.36	9999
Kassala_43	Kassala_04	U	-50.4		-	2.18	6.41	9999
Kassala_43	Kassala_05	HS	-44.86		0.05	-	3.39	9999
Kassala_43	Kassala_06	U	-47.76		-	1.41	5.42	9999
Kassala_43	Kassala_07	U	-39.07		-	2.61	6.37	9999
Kassala_43	Kassala_08	U	-37.62		-	2.61	6.37	9999
Kassala_43	Kassala_09	U	-48.8		-	2.41	6.72	9999
Kassala_43	Kassala_10	U	-39.26		-	0.66	2.35	9999
Kassala_43	Kassala_11	U	-40.99		-	1.38	3.62	9999
Kassala_43	Kassala_12	U	-48.94		-	0.55	3.21	9999
Kassala_43	Kassala_13	U	-41.91		-	1.58	4.91	9999
Kassala_43	Kassala_14	HS	-40.7		0.21	-	2.16	9999
Kassala_43	Kassala_15	HS	-42.02		0.72	-	2.27	9999
Kassala_43	Kassala_16	U	-40.38		-	2.05	5.27	9999
Kassala_43	Kassala_17	U	-41.72		-	0.86	3.52	9999
Kassala_43	Kassala_18	U	-44.15		-	2.76	6.43	9999
Kassala_43	Kassala_19	U	-40.3		-	2.88	6.76	9999
Kassala_43	Kassala_20	HS	-44.1		1.11	-	1.46	9999
Kassala_43	Kassala_21	U	-42.96		-	3.35	8.34	9999
Kassala_43	Kassala_22	U	-36.62		-	0.15	0.67	9999
Kassala_43	Kassala_23	U	-40.02		-	2.42	5.12	9999
Kassala_43	Kassala_24	U	-42.36		-	0.72	2.15	9999
Kassala_43	Kassala_25	U	-49.66		-	4.8	10.63	9999
Kassala_43	Kassala_26	U	-40.95		-	0.76	3.56	9999
Kassala_43	Kassala_27	U	-47.54		-	1.94	5.35	9999
Kassala_43	Kassala_28	HS	-36.81		0.27	-	0.34	9999
Kassala_43	Kassala_29	U	-47.55		-	3.67	8.65	9999
Kassala_43	Kassala_30	HS	-42.95		0.03	-	1.84	9999
Kassala_43	Kassala_31	FS	-36.41		0.89	0.05	-	9999
Kassala_43	Kassala_32	PO	-34.71		1.42	0.43	0.35	-
Kassala_43	Kassala_33	U	-46.35		-	0.53	2.59	9999
Kassala_43	Kassala_34	U	-41.58		-	0.27	2.73	9999
Kassala_43	Kassala_35	U	-47.79		-	1.6	4.32	9999
Kassala_43	Kassala_36	U	-46.35		-	2.49	6.09	9999
Kassala_43	Kassala_37	U	-36.34		-	0.2	1.21	9999
Kassala_43	Kassala_38	HS	-39.82		0.2	-	1.32	9999
Kassala_43	Kassala_39	U	-40.48		-	1.38	4.76	9999
Kassala_43	Kassala_40	U	-42.45		-	2.25	6.19	9999
Kassala_43	Kassala_41	FS	-35.37		1.88	0.9	-	9999
Kassala_43	Kassala_42	U	-43.31		-	0.18	0.85	9999
Kassala_44	Kassala_01	U	-63.91		-	2.46	7.21	9999
Kassala_44	Kassala_02	U	-64.78		-	4.6	10.09	9999
Kassala_44	Kassala_03	U	-59		-	4.75	10.32	9999
Kassala_44	Kassala_04	U	-66.93		-	3.6	7.72	9999
Kassala_44	Kassala_05	U	-61.43		-	5.47	11.86	9999
Kassala_44	Kassala_06	U	-64.28		-	3.27	8.26	9999
Kassala_44	Kassala_07	U	-55.6		-	5.08	10.76	9999
Kassala_44	Kassala_08	U	-54.14		-	4.09	9.29	9999
Kassala_44	Kassala_09	U	-65.33		-	4.02	9.14	9999
Kassala_44	Kassala_10	U	-55.78		-	3.53	8.37	9999
Kassala_44	Kassala_11	U	-57.51		-	3.84	8.54	9999
Kassala_44	Kassala_12	U	-65.46		-	2.75	7.02	9999
Kassala_44	Kassala_13	U	-58.43		-	3.53	8.6	9999
Kassala_44	Kassala_14	U	-57.43		-	5.14	11.27	9999
Kassala_44	Kassala_15	U	-59.25		-	3.72	9.2	9999
Kassala_44	Kassala_16	U	-56.9		-	4.32	9.98	9999
Kassala_44	Kassala_17	U	-58.25		-	3.31	8.53	9999
Kassala_44	Kassala_18	U	-60.67		-	3.93	9.07	9999
Kassala_44	Kassala_19	U	-56.83		-	5.61	11.64	9999
Kassala_44	Kassala_20	U	-61.73		-	1.93	4.26	9999
Kassala_44	Kassala_21	U	-59.48		-	4.15	9.77	9999
Kassala_44	Kassala_22	U	-53.14		-	2.27	6.29	9999
Kassala_44	Kassala_23	U	-56.54		-	3.22	8.18	9999
Kassala_44	Kassala_24	U	-58.88		-	5.32	11.25	9999
Kassala_44	Kassala_25	U	-66.18		-	3.91	8.25	9999
Kassala_44	Kassala_26	U	-57.47		-	4.91	10.54	9999
Kassala_44	Kassala_27	U	-64.07		-	2.24	6.23	9999
Kassala_44	Kassala_28	U	-53.6		-	0.51	2.97	9999
Kassala_44	Kassala_29	U	-64.07		-	0	2.24	9999
Kassala_44	Kassala_30	HS	-59.25		0.25	-	2.78	9999
Kassala_44	Kassala_31	HS	-53.37		0.45	-	2.53	9999
Kassala_44	Kassala_32	U	-52.65		-	1.38	4.29	9999
Kassala_44	Kassala_33	U	-62.88		-	2.03	6.18	9999
Kassala_44	Kassala_34	HS	-57.42		0.68	-	3.39	9999
Kassala_44	Kassala_35	U	-64.32		-	0.45	3.34	9999
Kassala_44	Kassala_36	U	-62.87		-	2.24	6.23	9999
Kassala_44	Kassala_37	U	-52.86		-	2.92	6.41	9999
Kassala_44	Kassala_38	U	-56.54		-	0.15	2.49	9999
Kassala_44	Kassala_39	U	-57.01		-	2.1	5.95	9999
Kassala_44	Kassala_40	U	-58.97		-	1.86	5.21	9999
Kassala_44	Kassala_41	U	-53.77		-	2.4	5.78	9999
Kassala_44	Kassala_42	HS	-57.29		2.55	-	2.41	9999
Kassala_44	Kassala_43	U	-55.13		-	1.7	5.35	9999
Kassala_45	Kassala_01	U	-47.65		-	3.07	7.42	9999
Kassala_45	Kassala_02	U	-48.52		-	1.65	5.5	9999
Kassala_45	Kassala_03	U	-42.74		-	2.97	6.89	9999
Kassala_45	Kassala_04	U	-50.67		-	2.74	6.23	9999
Kassala_45	Kassala_05	U	-45.17		-	1.32	5.01	9999
Kassala_45	Kassala_06	U	-48.02		-	0.96	4.67	9999
Kassala_45	Kassala_07	HS	-38.72		0.61	-	1.79	9999
Kassala_45	Kassala_08	HS	-37.78		0.1	-	1.88	9999
Kassala_45	Kassala_09	U	-49.07		-	2.38	5.77	9999
Kassala_45	Kassala_10	U	-39.52		-	0.93	4.26	9999
Kassala_45	Kassala_11	U	-41.25		-	1.59	5.36	9999
Kassala_45	Kassala_12	U	-49.2		-	3.51	8.06	9999
Kassala_45	Kassala_13	U	-42.18		-	1.55	4.09	9999
Kassala_45	Kassala_14	U	-41.18		-	1.97	5.79	9999
Kassala_45	Kassala_15	U	-43		-	0.55	4.12	9999
Kassala_45	Kassala_16	U	-40.64		-	1.27	4.69	9999
Kassala_45	Kassala_17	U	-41.99		-	1.93	5.51	9999
Kassala_45	Kassala_18	U	-44.42		-	2.91	7.38	9999
Kassala_45	Kassala_19	U	-40.57		-	0.31	3.11	9999
Kassala_45	Kassala_20	U	-45.47		-	0.54	2.79	9999
Kassala_45	Kassala_21	U	-43.22		-	0.75	2.51	9999
Kassala_45	Kassala_22	U	-36.88		-	0.47	1.77	9999
Kassala_45	Kassala_23	U	-40.28		-	3.08	6.68	9999
Kassala_45	Kassala_24	U	-42.62		-	2.82	6.68	9999
Kassala_45	Kassala_25	U	-49.92		-	2.03	6.17	9999
Kassala_45	Kassala_26	U	-41.22		-	1.7	4.9	9999
Kassala_45	Kassala_27	U	-47.81		-	1.68	6.18	9999
Kassala_45	Kassala_28	HS	-37.3		0.04	-	1.09	9999
Kassala_45	Kassala_29	U	-47.82		-	3.14	7.43	9999
Kassala_45	Kassala_30	U	-43.24		-	0.14	2.03	9999
Kassala_45	Kassala_31	U	-37.56		-	0.63	2.29	9999
Kassala_45	Kassala_32	PO	-35.09		1.31	0.54	1.21	-
Kassala_45	Kassala_33	PO	-43.56		3.06	0.98	1.92	-
Kassala_45	Kassala_34	PO	-40.47		1.38	0.38	1.42	-
Kassala_45	Kassala_35	U	-48.06		-	3.17	7.55	9999
Kassala_45	Kassala_36	U	-46.62		-	1.02	5.13	9999
Kassala_45	Kassala_37	FS	-35.31		1.29	0.33	-	9999
Kassala_45	Kassala_38	U	-40.28		-	0.77	3.16	9999
Kassala_45	Kassala_39	U	-40.75		-	0.44	2.16	9999
Kassala_45	Kassala_40	U	-42.71		-	1.16	3.56	9999
Kassala_45	Kassala_41	U	-37.52		-	0.32	1.81	9999
Kassala_45	Kassala_42	PO	-37.8		5.78	1.85	0.1	-
Kassala_45	Kassala_43	HS	-38.24		0.64	-	0.54	9999
Kassala_45	Kassala_44	U	-55.4		-	1.99	5.75	9999
Kassala_46	Kassala_01	U	-55.27		-	4.54	9.77	9999
Kassala_46	Kassala_02	U	-56.15		-	4.19	8.87	9999
Kassala_46	Kassala_03	U	-50.37		-	2.68	6.71	9999
Kassala_46	Kassala_04	U	-58.29		-	4.48	9.81	9999
Kassala_46	Kassala_05	U	-52.8		-	4.31	9.64	9999
Kassala_46	Kassala_06	U	-55.65		-	4.4	10.3	9999
Kassala_46	Kassala_07	U	-46.96		-	3.75	8.65	9999
Kassala_46	Kassala_08	U	-45.51		-	3.75	8.65	9999
Kassala_46	Kassala_09	U	-56.69		-	3.62	8.1	9999
Kassala_46	Kassala_10	U	-47.15		-	1.7	4.9	9999
Kassala_46	Kassala_11	U	-48.88		-	3.15	7.77	9999
Kassala_46	Kassala_12	U	-56.83		-	2.51	7	9999
Kassala_46	Kassala_13	U	-49.8		-	2.28	6.75	9999
Kassala_46	Kassala_14	U	-48.8		-	3.58	7.93	9999
Kassala_46	Kassala_15	U	-50.62		-	3.13	6.95	9999
Kassala_46	Kassala_16	U	-48.27		-	3.43	7.51	9999
Kassala_46	Kassala_17	U	-49.61		-	4.07	8.78	9999
Kassala_46	Kassala_18	U	-52.04		-	2.71	7.15	9999
Kassala_46	Kassala_19	U	-48.2		-	3.21	7.17	9999
Kassala_46	Kassala_20	U	-53.1		-	1.78	4.86	9999
Kassala_46	Kassala_21	U	-50.85		-	4.7	10.13	9999
Kassala_46	Kassala_22	U	-44.51		-	3.73	8.58	9999
Kassala_46	Kassala_23	U	-47.91		-	4.74	9.75	9999
Kassala_46	Kassala_24	U	-50.25		-	2.82	6.92	9999
Kassala_46	Kassala_25	U	-57.55		-	2.87	7.62	9999
Kassala_46	Kassala_26	U	-48.84		-	4.05	9.07	9999
Kassala_46	Kassala_27	U	-55.44		-	4.26	9.57	9999
Kassala_46	Kassala_28	U	-44.97		-	0.86	3.55	9999
Kassala_46	Kassala_29	HS	-55.05		0.39	-	4.41	9999
Kassala_46	Kassala_30	U	-50.86		-	2.66	6.94	9999
Kassala_46	Kassala_31	HS	-45.08		0.11	-	3.21	9999
Kassala_46	Kassala_32	U	-44.02		-	0.44	2.82	9999
Kassala_46	Kassala_33	U	-54.24		-	0.83	2.97	9999
Kassala_46	Kassala_34	HS	-46.1		3.37	-	0.63	9999
Kassala_46	Kassala_35	PO	-47.76		7.93	2.34	0.02	-
Kassala_46	Kassala_36	U	-54.24		-	3.88	8.91	9999
Kassala_46	Kassala_37	U	-44.23		-	2.14	5.33	9999
Kassala_46	Kassala_38	U	-47.91		-	0.38	2.12	9999
Kassala_46	Kassala_39	U	-48.38		-	1.95	6.44	9999
Kassala_46	Kassala_40	U	-50.34		-	2.62	7.28	9999
Kassala_46	Kassala_41	U	-45.14		-	1.32	4.12	9999
Kassala_46	Kassala_42	U	-51.2		-	1.72	4.86	9999
Kassala_46	Kassala_43	U	-46.5		-	0.48	3.26	9999
Kassala_46	Kassala_44	HS	-61.99		1.04	-	1.73	9999
Kassala_46	Kassala_45	U	-46.77		-	1.3	4.48	9999
Kassala_47	Kassala_01	U	-46.86		-	3.08	7.47	9999
Kassala_47	Kassala_02	U	-47.73		-	1.88	5.88	9999
Kassala_47	Kassala_03	U	-41.95		-	1.98	5.83	9999
Kassala_47	Kassala_04	U	-49.88		-	2.71	5.58	9999
Kassala_47	Kassala_05	U	-44.38		-	1.36	5.07	9999
Kassala_47	Kassala_06	U	-47.23		-	1.7	5.65	9999
Kassala_47	Kassala_07	HS	-38.49		0.05	-	1.5	9999
Kassala_47	Kassala_08	HS	-36.06		1.04	-	1.02	9999
Kassala_47	Kassala_09	U	-48.28		-	2.61	6.15	9999
Kassala_47	Kassala_10	U	-38.73		-	2.17	5.89	9999
Kassala_47	Kassala_11	U	-40.46		-	0.45	1.85	9999
Kassala_47	Kassala_12	U	-48.41		-	3.27	7	9999
Kassala_47	Kassala_13	U	-41.39		-	2.04	5.35	9999
Kassala_47	Kassala_14	U	-40.39		-	4.32	9.33	9999
Kassala_47	Kassala_15	U	-42.21		-	0.95	3.9	9999
Kassala_47	Kassala_16	U	-39.85		-	0.62	2.88	9999
Kassala_47	Kassala_17	U	-41.2		-	1.28	3.71	9999
Kassala_47	Kassala_18	HS	-43.58		0.04	-	2.43	9999
Kassala_47	Kassala_19	HS	-39.76		0.02	-	2.04	9999
Kassala_47	Kassala_20	U	-44.68		-	0.65	3.16	9999
Kassala_47	Kassala_21	U	-42.43		-	1.68	4.52	9999
Kassala_47	Kassala_22	HS	-36.01		0.09	-	1.37	9999
Kassala_47	Kassala_23	U	-39.5		-	2.77	7.05	9999
Kassala_47	Kassala_24	U	-41.83		-	1.09	5.02	9999
Kassala_47	Kassala_25	U	-49.13		-	1.1	4.35	9999
Kassala_47	Kassala_26	PO	-39.11		1.32	0.45	1.89	-
Kassala_47	Kassala_27	U	-47.02		-	4.03	8.39	9999
Kassala_47	Kassala_28	U	-36.55		-	0.95	2.19	9999
Kassala_47	Kassala_29	HS	-45.92		1.11	-	1.41	9999
Kassala_47	Kassala_30	U	-42.45		-	0.67	2.13	9999
Kassala_47	Kassala_31	U	-36.77		-	0.79	2.91	9999
Kassala_47	Kassala_32	U	-35.61		-	0.23	1.05	9999
Kassala_47	Kassala_33	HS	-45.06		0.77	-	1.73	0.08
Kassala_47	Kassala_34	U	-41.06		-	1.16	4.14	9999
Kassala_47	Kassala_35	HS	-46.92		0.35	-	2.35	9999
Kassala_47	Kassala_36	U	-45.83		-	3.37	7.34	9999
Kassala_47	Kassala_37	U	-35.81		-	0.51	1.58	9999
Kassala_47	Kassala_38	U	-39.49		-	1.03	3.15	9999
Kassala_47	Kassala_39	FS	-31.6		8.36	4.05	-	1.61
Kassala_47	Kassala_40	HS	-41.45		0.47	-	1.34	0.17
Kassala_47	Kassala_41	PO	-35.49		1.24	0.26	1.96	-
Kassala_47	Kassala_42	U	-42.79		-	0.92	3.58	9999
Kassala_47	Kassala_43	U	-38.09		-	0.39	2.69	9999
Kassala_47	Kassala_44	U	-54.61		-	1.96	5.07	9999
Kassala_47	Kassala_45	HS	-38.21		0.15	-	0.75	9999
Kassala_47	Kassala_46	U	-45.98		-	1.09	5.1	9999
Kassala_48	Kassala_01	U	-56.36		-	2.81	7.75	9999
Kassala_48	Kassala_02	U	-57.23		-	4.53	9.46	9999
Kassala_48	Kassala_03	U	-51.45		-	1.66	5.77	9999
Kassala_48	Kassala_04	U	-59.38		-	4.8	10.23	9999
Kassala_48	Kassala_05	U	-53.88		-	4.46	9.11	9999
Kassala_48	Kassala_06	U	-56.73		-	0.91	3.28	9999
Kassala_48	Kassala_07	U	-48.04		-	3.63	8.49	9999
Kassala_48	Kassala_08	U	-46.59		-	3.63	8.49	9999
Kassala_48	Kassala_09	U	-57.78		-	3.95	8.52	9999
Kassala_48	Kassala_10	U	-48.23		-	1.52	5.41	9999
Kassala_48	Kassala_11	U	-49.96		-	3.49	8.35	9999
Kassala_48	Kassala_12	U	-57.91		-	2.24	6.92	9999
Kassala_48	Kassala_13	U	-50.88		-	1.83	6.15	9999
Kassala_48	Kassala_14	U	-49.88		-	0.15	3.5	9999
Kassala_48	Kassala_15	U	-51.7		-	4.52	9.91	9999
Kassala_48	Kassala_16	U	-49.35		-	3.54	8.43	9999
Kassala_48	Kassala_17	U	-50.7		-	3.08	8.09	9999
Kassala_48	Kassala_18	U	-53.12		-	4.36	9.63	9999
Kassala_48	Kassala_19	U	-49.28		-	2.58	6.94	9999
Kassala_48	Kassala_20	U	-54.18		-	1.62	5.24	9999
Kassala_48	Kassala_21	U	-51.93		-	4.74	10.39	9999
Kassala_48	Kassala_22	U	-45.59		-	4.35	9.57	9999
Kassala_48	Kassala_23	U	-48.99		-	4.22	9.65	9999
Kassala_48	Kassala_24	U	-51.33		-	1.8	5.97	9999
Kassala_48	Kassala_25	U	-58.63		-	4.43	10.03	9999
Kassala_48	Kassala_26	U	-49.92		-	3.41	8.24	9999
Kassala_48	Kassala_27	U	-56.52		-	2.88	7.62	9999
Kassala_48	Kassala_28	U	-46.05		-	1.75	5.42	9999
Kassala_48	Kassala_29	U	-56.52		-	1.23	4.19	9999
Kassala_48	Kassala_30	U	-51.94		-	1.19	4.37	9999
Kassala_48	Kassala_31	U	-46.27		-	0.93	4.21	9999
Kassala_48	Kassala_32	U	-45.1		-	1.32	4.69	9999
Kassala_48	Kassala_33	U	-55.33		-	1.67	5.87	9999
Kassala_48	Kassala_34	HS	-47.11		3.44	-	1.55	9999
Kassala_48	Kassala_35	FS	-51.33		5.44	1.72	-	9999
Kassala_48	Kassala_36	U	-55.32		-	2.88	7.62	9999
Kassala_48	Kassala_37	U	-45.31		-	2.35	6.19	9999
Kassala_48	Kassala_38	U	-48.99		-	2.54	6.61	9999
Kassala_48	Kassala_39	U	-49.46		-	3.89	9.32	9999
Kassala_48	Kassala_40	U	-51.42		-	2.99	7.93	9999
Kassala_48	Kassala_41	HS	-45.24		0.98	-	1.46	9999
Kassala_48	Kassala_42	U	-52.28		-	2.25	6.47	9999
Kassala_48	Kassala_43	U	-47.58		-	0.61	3.12	9999
Kassala_48	Kassala_44	HS	-63.98		0.13	-	2.84	9999
Kassala_48	Kassala_45	U	-47.85		-	1.36	5.13	9999
Kassala_48	Kassala_46	FS	-47.27		8.2	2.07	-	9999
Kassala_48	Kassala_47	U	-47.06		-	3.02	7.98	9999
Kassala_49	Kassala_01	U	-58.65		-	1.55	6.2	9999
Kassala_49	Kassala_02	U	-59.52		-	3.8	8.05	9999
Kassala_49	Kassala_03	U	-53.75		-	3.12	7.87	9999
Kassala_49	Kassala_04	U	-61.67		-	4.07	9.21	9999
Kassala_49	Kassala_05	U	-56.18		-	3.03	7.23	9999
Kassala_49	Kassala_06	U	-59.03		-	1.66	4.2	9999
Kassala_49	Kassala_07	U	-50.34		-	4.05	9.07	9999
Kassala_49	Kassala_08	U	-48.89		-	2.58	6.13	9999
Kassala_49	Kassala_09	U	-60.07		-	3.6	7.76	9999
Kassala_49	Kassala_10	U	-50.53		-	3.16	7.1	9999
Kassala_49	Kassala_11	U	-52.26		-	3.55	8.91	9999
Kassala_49	Kassala_12	U	-60.21		-	2.83	7.8	9999
Kassala_49	Kassala_13	U	-53.18		-	1.54	4.99	9999
Kassala_49	Kassala_14	U	-52.18		-	2.05	6.69	9999
Kassala_49	Kassala_15	U	-54		-	1.6	5.07	9999
Kassala_49	Kassala_16	U	-51.65		-	1.48	5.34	9999
Kassala_49	Kassala_17	U	-52.99		-	2.97	7.17	9999
Kassala_49	Kassala_18	U	-55.42		-	3.24	7.19	9999
Kassala_49	Kassala_19	U	-51.57		-	4.04	8.47	9999
Kassala_49	Kassala_20	U	-56.48		-	2.37	6.66	9999
Kassala_49	Kassala_21	HS	-52.58		1.64	-	1.6	9999
Kassala_49	Kassala_22	U	-47.89		-	3.27	7.6	9999
Kassala_49	Kassala_23	U	-51.29		-	1.38	4.27	9999
Kassala_49	Kassala_24	U	-53.62		-	3.69	8.8	9999
Kassala_49	Kassala_25	U	-60.93		-	3.14	8.31	9999
Kassala_49	Kassala_26	U	-52.22		-	2.95	7.46	9999
Kassala_49	Kassala_27	U	-58.81		-	3.27	8.51	9999
Kassala_49	Kassala_28	HS	-47.83		0.52	-	2.46	9999
Kassala_49	Kassala_29	U	-58.82		-	3.49	9.12	9999
Kassala_49	Kassala_30	HS	-54.06		0.18	-	1.95	9999
Kassala_49	Kassala_31	U	-48.57		-	1.66	5.66	9999
Kassala_49	Kassala_32	U	-47.4		-	0.8	3.82	9999
Kassala_49	Kassala_33	U	-57.62		-	0.79	3.66	9999
Kassala_49	Kassala_34	U	-52.85		-	2.77	7.07	9999
Kassala_49	Kassala_35	U	-59.06		-	0.33	2.47	9999
Kassala_49	Kassala_36	U	-57.62		-	2.89	7.85	9999
Kassala_49	Kassala_37	U	-47.6		-	0.41	3.27	9999
Kassala_49	Kassala_38	HS	-50.41		0.88	-	2.35	9999
Kassala_49	Kassala_39	U	-51.75		-	2.96	7.92	9999
Kassala_49	Kassala_40	U	-53.71		-	1.67	5.52	9999
Kassala_49	Kassala_41	U	-48.52		-	1.11	3.41	9999
Kassala_49	Kassala_42	U	-54.58		-	1.57	4.35	9999
Kassala_49	Kassala_43	U	-49.88		-	1.26	3.62	9999
Kassala_49	Kassala_44	U	-66.4		-	1.66	5.31	9999
Kassala_49	Kassala_45	HS	-49.44		0.71	-	1.5	9999
Kassala_49	Kassala_46	U	-57.77		-	1.25	4.41	9999
Kassala_49	Kassala_47	U	-49.36		-	2.72	7.39	9999
Kassala_49	Kassala_48	U	-58.85		-	0.93	2.81	9999
Kassala_50	Kassala_01	FS	-49.91		1.31	0.74	-	9999
Kassala_50	Kassala_02	U	-52.09		-	3.13	8.1	9999
Kassala_50	Kassala_03	HS	-45.89		0.43	-	1.76	9999
Kassala_50	Kassala_04	U	-54.24		-	2.18	6.02	9999
Kassala_50	Kassala_05	U	-48.75		-	1.18	4.57	9999
Kassala_50	Kassala_06	U	-51.6		-	0.74	3.79	9999
Kassala_50	Kassala_07	U	-42.91		-	2.94	6.86	9999
Kassala_50	Kassala_08	U	-41.46		-	1.95	5.39	9999
Kassala_50	Kassala_09	U	-52.64		-	2.08	6.59	9999
Kassala_50	Kassala_10	U	-43.1		-	0.82	1.53	9999
Kassala_50	Kassala_11	U	-44.83		-	0.75	3.22	9999
Kassala_50	Kassala_12	U	-52.78		-	2.49	6.1	9999
Kassala_50	Kassala_13	U	-45.75		-	1.24	4.5	9999
Kassala_50	Kassala_14	U	-44.75		-	0.71	2.05	9999
Kassala_50	Kassala_15	HS	-45.93		0.64	-	1.29	9999
Kassala_50	Kassala_16	U	-44.22		-	2.19	6.08	9999
Kassala_50	Kassala_17	U	-45.56		-	2.46	5.73	9999
Kassala_50	Kassala_18	U	-47.99		-	0.5	3.32	9999
Kassala_50	Kassala_19	U	-44.14		-	3.47	7.73	9999
Kassala_50	Kassala_20	U	-49.05		-	2.79	6.23	9999
Kassala_50	Kassala_21	U	-46.8		-	1.5	5	9999
Kassala_50	Kassala_22	U	-40.46		-	1.15	4.11	9999
Kassala_50	Kassala_23	U	-43.86		-	1.31	3.91	9999
Kassala_50	Kassala_24	HS	-45.82		0.38	-	1.53	9999
Kassala_50	Kassala_25	U	-53.5		-	3.18	7.44	9999
Kassala_50	Kassala_26	U	-44.79		-	1.9	4.55	9999
Kassala_50	Kassala_27	U	-51.38		-	0.66	2.43	9999
Kassala_50	Kassala_28	HS	-40.89		0.03	-	1.12	9999
Kassala_50	Kassala_29	U	-51.39		-	2.41	7.34	9999
Kassala_50	Kassala_30	U	-46.81		-	1.9	3.81	9999
Kassala_50	Kassala_31	U	-41.14		-	0.37	2.43	9999
Kassala_50	Kassala_32	HS	-39.73		0.24	-	0.29	9999
Kassala_50	Kassala_33	U	-50.19		-	2.2	6.48	9999
Kassala_50	Kassala_34	HS	-45.33		0.09	-	1.86	9999
Kassala_50	Kassala_35	U	-51.63		-	2.53	6.17	9999
Kassala_50	Kassala_36	U	-50.19		-	1.01	4.32	9999
Kassala_50	Kassala_37	U	-40.17		-	0.63	2.14	9999
Kassala_50	Kassala_38	HS	-43.46		0.39	-	1	9999
Kassala_50	Kassala_39	U	-44.32		-	2.12	5.64	9999
Kassala_50	Kassala_40	PO	-43.3		2.99	0.42	0.65	-
Kassala_50	Kassala_41	HS	-41.04		0.05	-	1.76	9999
Kassala_50	Kassala_42	U	-47.15		-	1.89	5.73	9999
Kassala_50	Kassala_43	HS	-41.93		0.52	-	1.5	0.03
Kassala_50	Kassala_44	U	-58.97		-	1.7	4.31	9999
Kassala_50	Kassala_45	U	-42.72		-	1.12	3.94	9999
Kassala_50	Kassala_46	U	-50.34		-	1.52	5.26	9999
Kassala_50	Kassala_47	U	-41.93		-	1.56	3.63	9999
Kassala_50	Kassala_48	U	-51.42		-	1.89	6.32	9999
Kassala_50	Kassala_49	U	-53.72		-	1.24	4.86	9999
Kassala_51	Kassala_01	U	-54.07		-	3.27	7.02	9999
Kassala_51	Kassala_02	U	-54.94		-	4.23	9.31	9999
Kassala_51	Kassala_03	U	-49.17		-	2.61	6.83	9999
Kassala_51	Kassala_04	U	-57.09		-	4.01	8.99	9999
Kassala_51	Kassala_05	U	-51.6		-	3.47	8.74	9999
Kassala_51	Kassala_06	U	-54.45		-	3.59	9.06	9999
Kassala_51	Kassala_07	U	-45.76		-	0.5	3.74	9999
Kassala_51	Kassala_08	U	-44.31		-	1.99	5.82	9999
Kassala_51	Kassala_09	U	-55.49		-	4.03	9.02	9999
Kassala_51	Kassala_10	U	-45.95		-	1.86	5.23	9999
Kassala_51	Kassala_11	U	-47.68		-	0.9	3.48	9999
Kassala_51	Kassala_12	U	-55.63		-	4.4	9.17	9999
Kassala_51	Kassala_13	U	-48.6		-	2.99	7.8	9999
Kassala_51	Kassala_14	U	-47.6		-	2.95	7.3	9999
Kassala_51	Kassala_15	U	-49.42		-	2.77	7.47	9999
Kassala_51	Kassala_16	U	-47.07		-	3.3	7.76	9999
Kassala_51	Kassala_17	U	-48.41		-	4.28	9.7	9999
Kassala_51	Kassala_18	U	-50.84		-	2.66	7.32	9999
Kassala_51	Kassala_19	U	-46.99		-	1.3	5.01	9999
Kassala_51	Kassala_20	U	-51.9		-	3.17	6.5	9999
Kassala_51	Kassala_21	U	-49.65		-	3.79	8.98	9999
Kassala_51	Kassala_22	U	-43.31		-	1.95	5.31	9999
Kassala_51	Kassala_23	U	-46.71		-	3.83	8.6	9999
Kassala_51	Kassala_24	U	-49.04		-	2.45	6.62	9999
Kassala_51	Kassala_25	U	-56.35		-	2.19	6.08	9999
Kassala_51	Kassala_26	U	-47.64		-	2.41	6.95	9999
Kassala_51	Kassala_27	U	-54.23		-	3.88	9.29	9999
Kassala_51	Kassala_28	U	-43.77		-	0.71	2.9	9999
Kassala_51	Kassala_29	HS	-53.23		1.01	-	3.12	9999
Kassala_51	Kassala_30	U	-49.66		-	0.38	2.12	9999
Kassala_51	Kassala_31	U	-43.99		-	1.01	4.43	9999
Kassala_51	Kassala_32	HS	-42.81		0.02	-	1.78	9999
Kassala_51	Kassala_33	HS	-52.17		0.87	-	1.34	0.7
Kassala_51	Kassala_34	FS	-47.47		0.8	0.35	-	9999
Kassala_51	Kassala_35	HS	-52.15		2.34	-	1.71	9999
Kassala_51	Kassala_36	U	-53.04		-	3.5	8.63	9999
Kassala_51	Kassala_37	U	-43.02		-	1.55	4.19	9999
Kassala_51	Kassala_38	U	-46.71		-	0.34	2.43	9999
Kassala_51	Kassala_39	HS	-45.26		1.92	-	0.48	9999
Kassala_51	Kassala_40	U	-49.13		-	0.4	2.34	9999
Kassala_51	Kassala_41	U	-43.94		-	0.86	3.15	9999
Kassala_51	Kassala_42	U	-50		-	0.14	2.01	9999
Kassala_51	Kassala_43	U	-45.3		-	1.06	3.45	9999
Kassala_51	Kassala_44	U	-61.82		-	1.86	5.41	9999
Kassala_51	Kassala_45	HS	-45.5		0.06	-	1.84	9999
Kassala_51	Kassala_46	HS	-51.62		1.57	-	1.11	9999
Kassala_51	Kassala_47	FS	-42.77		2.01	0.12	-	9999
Kassala_51	Kassala_48	HS	-53.69		0.58	-	3.18	9999
Kassala_51	Kassala_49	U	-56.57		-	2.12	6.22	9999
Kassala_51	Kassala_50	U	-49.14		-	1.45	3.5	9999
Kassala_52	Kassala_01	U	-54.65		-	2.81	7.75	9999
Kassala_52	Kassala_02	U	-55.52		-	3.62	8.07	9999
Kassala_52	Kassala_03	U	-49.75		-	1.37	5.63	9999
Kassala_52	Kassala_04	U	-57.67		-	3.69	8.18	9999
Kassala_52	Kassala_05	U	-52.17		-	5.63	11.95	9999
Kassala_52	Kassala_06	U	-55.02		-	0.81	4.08	9999
Kassala_52	Kassala_07	U	-46.34		-	2.3	6.57	9999
Kassala_52	Kassala_08	U	-44.89		-	2.3	6.57	9999
Kassala_52	Kassala_09	U	-56.07		-	3.62	8.07	9999
Kassala_52	Kassala_10	U	-46.52		-	0.98	4.15	9999
Kassala_52	Kassala_11	U	-48.25		-	1.3	4.32	9999
Kassala_52	Kassala_12	HS	-56.09		0.11	-	1.33	9999
Kassala_52	Kassala_13	U	-49.18		-	1.88	5.2	9999
Kassala_52	Kassala_14	HS	-47.77		0.41	-	2.7	9999
Kassala_52	Kassala_15	U	-50		-	4.92	10.42	9999
Kassala_52	Kassala_16	U	-47.64		-	1.88	5.86	9999
Kassala_52	Kassala_17	U	-48.99		-	0.06	2.8	9999
Kassala_52	Kassala_18	U	-51.42		-	3.97	9.13	9999
Kassala_52	Kassala_19	U	-47.57		-	1.25	5.02	9999
Kassala_52	Kassala_20	HS	-51.65		0.82	-	2.61	9999
Kassala_52	Kassala_21	U	-50.22		-	4.19	9.47	9999
Kassala_52	Kassala_22	U	-43.88		-	1.84	4.87	9999
Kassala_52	Kassala_23	U	-47.29		-	3.87	8.61	9999
Kassala_52	Kassala_24	U	-49.62		-	1.51	5.83	9999
Kassala_52	Kassala_25	U	-56.93		-	4.47	10.06	9999
Kassala_52	Kassala_26	U	-48.22		-	1.19	5.05	9999
Kassala_52	Kassala_27	U	-54.81		-	1.53	5.48	9999
Kassala_52	Kassala_28	U	-44.35		-	3.52	8.35	9999
Kassala_52	Kassala_29	U	-54.82		-	0.79	3.54	9999
Kassala_52	Kassala_30	U	-50.24		-	1.7	4.65	9999
Kassala_52	Kassala_31	U	-44.56		-	1.7	5.42	9999
Kassala_52	Kassala_32	U	-43.4		-	3.09	7.62	9999
Kassala_52	Kassala_33	U	-53.62		-	1.19	4.2	9999
Kassala_52	Kassala_34	HS	-47.67		1.18	-	1.4	9999
Kassala_52	Kassala_35	HS	-53.75		1.31	-	3.56	9999
Kassala_52	Kassala_36	U	-53.62		-	1.53	5.48	9999
Kassala_52	Kassala_37	U	-43.6		-	3	7.46	9999
Kassala_52	Kassala_38	U	-47.29		-	4.67	10.02	9999
Kassala_52	Kassala_39	U	-47.75		-	2.87	5.98	9999
Kassala_52	Kassala_40	U	-49.71		-	2.49	6.93	9999
Kassala_52	Kassala_41	HS	-43.27		1.25	-	2.76	9999
Kassala_52	Kassala_42	U	-50.58		-	1.78	5.25	9999
Kassala_52	Kassala_43	U	-45.88		-	0.37	3.31	9999
Kassala_52	Kassala_44	U	-62.4		-	0.69	4.58	9999
Kassala_52	Kassala_45	U	-46.14		-	2.73	6.67	9999
Kassala_52	Kassala_46	HS	-53.16		0.61	-	1.97	9999
Kassala_52	Kassala_47	U	-45.35		-	2	4.63	9999
Kassala_52	Kassala_48	FS	-46.12		8.74	2.63	-	9999
Kassala_52	Kassala_49	U	-57.15		-	3.22	8.24	9999
Kassala_52	Kassala_50	U	-49.72		-	3.55	8.74	9999
Kassala_52	Kassala_51	U	-52.57		-	1.95	5.21	9999

## Sheet: Al Fashir
Al Fashir_ML-Relate
LIST OF LOGLIKELIHOODS
This output shows the Ln(Likelihood) for each of the four following
relationships:
U = Unrelated
HS = Half Sibs
FS = Full Sibs
PO = Parent / Offspring
Interpretation
R This column lists the relationship with the highest likelihood.
LnL(R) This column lists the log likelihood of R
Delta Ln(L) These columns list how much lower the log likelihoods are for
the other relationships. For example, if there is a 2.1
the FS column, it means that the loglikelihood of the
individuals being full sibs is 2.1 less than the
loglikelihood of the relationship with the highest
likelihood.
Note: A Delta Ln(L) of '9999' indicates that the relationship
is not possible.
						Delta Ln(L)
Ind1	Ind2	R	LnL(R)		U	HS	FS	PO
Al Fashir_02	Al Fashir_01	U	-44.13		-	3.01	7.41	9999		Row Labeles	Count of Individuals
Al Fashir_03	Al Fashir_01	U	-46.85		-	2.02	5.93	9999		FS	41
Al Fashir_03	Al Fashir_02	FS	-34.07		6.47	2.6	-	0.12		HS	141
Al Fashir_04	Al Fashir_01	U	-47.46		-	3.64	8.41	9999		PO	17		First degree pairwise relationships= 58/1225*100= 4.74%
Al Fashir_04	Al Fashir_02	U	-41.15		-	1.71	5.16	9999		U	1026
Al Fashir_04	Al Fashir_03	U	-43.88		-	1.95	5.15	9999		(blank)
Al Fashir_05	Al Fashir_01	U	-58.97		-	2.39	6.51	9999		Grand Total	1225
Al Fashir_05	Al Fashir_02	U	-52.66		-	3.34	8.12	9999
Al Fashir_05	Al Fashir_03	U	-55.39		-	3.1	7.61	9999
Al Fashir_05	Al Fashir_04	U	-56		-	3.37	8.16	9999
Al Fashir_06	Al Fashir_01	U	-49.22		-	1.42	5.56	9999
Al Fashir_06	Al Fashir_02	U	-42.91		-	2.56	7.31	9999
Al Fashir_06	Al Fashir_03	U	-45.64		-	3.06	7.39	9999
Al Fashir_06	Al Fashir_04	U	-46.25		-	0.91	3.61	9999
Al Fashir_06	Al Fashir_05	HS	-57.62		0.14	-	1.49	9999
Al Fashir_07	Al Fashir_01	U	-51		-	3.7	8.3	9999
Al Fashir_07	Al Fashir_02	HS	-43.63		1.05	-	0.5	9999
Al Fashir_07	Al Fashir_03	HS	-46.61		0.81	-	0.72	9999
Al Fashir_07	Al Fashir_04	U	-48.02		-	1.18	3.93	9999
Al Fashir_07	Al Fashir_05	HS	-58.97		0.56	-	0.97	9999
Al Fashir_07	Al Fashir_06	HS	-48.74		1.04	-	1.08	9999
Al Fashir_08	Al Fashir_01	U	-58.54		-	2.28	6.82	9999
Al Fashir_08	Al Fashir_02	U	-52.23		-	4.13	9.74	9999
Al Fashir_08	Al Fashir_03	U	-54.96		-	3.15	8.27	9999
Al Fashir_08	Al Fashir_04	U	-55.57		-	1.15	4.34	9999
Al Fashir_08	Al Fashir_05	FS	-63.69		3.39	1.64	-	9999
Al Fashir_08	Al Fashir_06	U	-57.33		-	1.43	2.97	9999
Al Fashir_08	Al Fashir_07	U	-59.1		-	0.29	2.28	9999
Al Fashir_09	Al Fashir_01	U	-48.78		-	2.05	5.94	9999
Al Fashir_09	Al Fashir_02	U	-42.46		-	1.64	3.89	9999
Al Fashir_09	Al Fashir_03	U	-45.19		-	1.91	4.47	9999
Al Fashir_09	Al Fashir_04	U	-45.8		-	2.54	6.02	9999
Al Fashir_09	Al Fashir_05	U	-57.31		-	2.36	7.33	9999
Al Fashir_09	Al Fashir_06	U	-47.56		-	2.48	6.39	9999
Al Fashir_09	Al Fashir_07	U	-49.34		-	3.8	7.93	9999
Al Fashir_09	Al Fashir_08	U	-56.88		-	3.8	9.32	9999
Al Fashir_10	Al Fashir_01	U	-50.76		-	4.08	9.17	9999
Al Fashir_10	Al Fashir_02	HS	-44.18		0.26	-	0.59	9999
Al Fashir_10	Al Fashir_03	HS	-46.49		0.67	-	0.74	9999
Al Fashir_10	Al Fashir_04	U	-47.78		-	0.81	3.21	9999
Al Fashir_10	Al Fashir_05	U	-59.29		-	2.13	5.76	9999
Al Fashir_10	Al Fashir_06	U	-49.54		-	1.6	5.73	9999
Al Fashir_10	Al Fashir_07	FS	-43.92		7.39	2.59	-	9999
Al Fashir_10	Al Fashir_08	U	-58.86		-	3.36	8.12	9999
Al Fashir_10	Al Fashir_09	U	-49.09		-	3.2	7.16	9999
Al Fashir_11	Al Fashir_01	U	-49.81		-	1.91	5.8	9999
Al Fashir_11	Al Fashir_02	U	-43.5		-	2.03	5.65	9999
Al Fashir_11	Al Fashir_03	U	-46.23		-	1.16	4.01	9999
Al Fashir_11	Al Fashir_04	U	-46.84		-	2.16	5.93	9999
Al Fashir_11	Al Fashir_05	U	-58.35		-	3.08	8.18	9999
Al Fashir_11	Al Fashir_06	U	-48.6		-	1.62	4.72	9999
Al Fashir_11	Al Fashir_07	U	-50.37		-	3.29	7.21	9999
Al Fashir_11	Al Fashir_08	HS	-57.64		0.28	-	3.93	9999
Al Fashir_11	Al Fashir_09	U	-48.15		-	1.3	4.17	9999
Al Fashir_11	Al Fashir_10	U	-50.13		-	2.1	6.18	9999
Al Fashir_12	Al Fashir_01	U	-43.33		-	0.01	2.42	0.89
Al Fashir_12	Al Fashir_02	U	-37.02		-	0.28	2.36	9999
Al Fashir_12	Al Fashir_03	U	-39.74		-	1.42	3.44	9999
Al Fashir_12	Al Fashir_04	U	-40.36		-	1.74	5.21	9999
Al Fashir_12	Al Fashir_05	U	-51.87		-	1.11	3.18	9999
Al Fashir_12	Al Fashir_06	HS	-41.4		0.71	-	1.11	9999
Al Fashir_12	Al Fashir_07	U	-43.89		-	1.77	4.29	9999
Al Fashir_12	Al Fashir_08	U	-51.44		-	1.11	3.3	9999
Al Fashir_12	Al Fashir_09	U	-41.67		-	1.25	3.79	9999
Al Fashir_12	Al Fashir_10	U	-43.65		-	1.17	3.91	9999
Al Fashir_12	Al Fashir_11	HS	-41.7		1	-	0.19	9999
Al Fashir_13	Al Fashir_01	U	-49.49		-	0.94	4.47	9999
Al Fashir_13	Al Fashir_02	U	-43.17		-	2.17	6.49	9999
Al Fashir_13	Al Fashir_03	U	-45.9		-	2.94	7.09	9999
Al Fashir_13	Al Fashir_04	U	-46.51		-	2.3	5.67	9999
Al Fashir_13	Al Fashir_05	U	-58.02		-	2.56	6.26	9999
Al Fashir_13	Al Fashir_06	U	-48.27		-	1.87	5.21	9999
Al Fashir_13	Al Fashir_07	U	-50.05		-	3.43	8.05	9999
Al Fashir_13	Al Fashir_08	U	-57.59		-	0.48	2.34	9999
Al Fashir_13	Al Fashir_09	U	-47.82		-	1.86	5.09	9999
Al Fashir_13	Al Fashir_10	U	-49.8		-	3.89	9.26	9999
Al Fashir_13	Al Fashir_11	FS	-38.45		10.41	5.52	-	2.8
Al Fashir_13	Al Fashir_12	FS	-40.1		2.28	0.5	-	9999
Al Fashir_14	Al Fashir_01	U	-53.6		-	2.28	6.45	9999
Al Fashir_14	Al Fashir_02	U	-47.29		-	4.08	8.4	9999
Al Fashir_14	Al Fashir_03	U	-50.01		-	4.8	10.1	9999
Al Fashir_14	Al Fashir_04	U	-50.62		-	2.93	6.98	9999
Al Fashir_14	Al Fashir_05	U	-62.13		-	1.2	5.93	9999
Al Fashir_14	Al Fashir_06	U	-52.38		-	3.25	7.82	9999
Al Fashir_14	Al Fashir_07	U	-54.16		-	3.97	8.83	9999
Al Fashir_14	Al Fashir_08	U	-61.7		-	4.91	11.22	9999
Al Fashir_14	Al Fashir_09	U	-51.93		-	1.2	2.48	9999
Al Fashir_14	Al Fashir_10	U	-53.91		-	2.92	6.95	9999
Al Fashir_14	Al Fashir_11	U	-52.97		-	2.37	6.43	9999
Al Fashir_14	Al Fashir_12	U	-46.49		-	3.73	8.7	9999
Al Fashir_14	Al Fashir_13	U	-52.64		-	0.47	3.21	9999
Al Fashir_15	Al Fashir_01	U	-51.05		-	0.63	2.04	9999
Al Fashir_15	Al Fashir_02	U	-44.73		-	1.91	4.46	9999
Al Fashir_15	Al Fashir_03	U	-47.46		-	0.92	2.99	9999
Al Fashir_15	Al Fashir_04	U	-48.07		-	2.79	6.58	9999
Al Fashir_15	Al Fashir_05	U	-59.58		-	2.11	5.52	9999
Al Fashir_15	Al Fashir_06	U	-49.83		-	2.18	6.61	9999
Al Fashir_15	Al Fashir_07	U	-51.61		-	1.66	4.72	9999
Al Fashir_15	Al Fashir_08	HS	-58.81		0.35	-	3.45	9999
Al Fashir_15	Al Fashir_09	U	-49.38		-	2.08	5.27	9999
Al Fashir_15	Al Fashir_10	U	-51.36		-	1.39	3.35	9999
Al Fashir_15	Al Fashir_11	U	-50.42		-	1.07	3.52	9999
Al Fashir_15	Al Fashir_12	U	-43.94		-	0.45	1.28	9999
Al Fashir_15	Al Fashir_13	U	-50.09		-	2.54	6.24	9999
Al Fashir_15	Al Fashir_14	U	-54.21		-	4.08	8.47	9999
Al Fashir_16	Al Fashir_01	U	-43.86		-	1.76	4.01	9999
Al Fashir_16	Al Fashir_02	U	-37.54		-	1.03	3.92	9999
Al Fashir_16	Al Fashir_03	U	-40.27		-	1.77	5.38	9999
Al Fashir_16	Al Fashir_04	U	-40.88		-	1.54	3.81	9999
Al Fashir_16	Al Fashir_05	U	-52.39		-	2.91	7.47	9999
Al Fashir_16	Al Fashir_06	U	-42.64		-	1.85	5.08	9999
Al Fashir_16	Al Fashir_07	U	-44.42		-	3.08	7.26	9999
Al Fashir_16	Al Fashir_08	U	-51.96		-	3.07	8.26	9999
Al Fashir_16	Al Fashir_09	HS	-41.9		0.29	-	0.5	9999
Al Fashir_16	Al Fashir_10	U	-44.17		-	2.1	5.69	9999
Al Fashir_16	Al Fashir_11	U	-43.23		-	2.4	5.88	9999
Al Fashir_16	Al Fashir_12	U	-36.75		-	0.76	2.35	9999
Al Fashir_16	Al Fashir_13	U	-42.9		-	1.19	4.34	9999
Al Fashir_16	Al Fashir_14	U	-47.01		-	0.98	3.19	9999
Al Fashir_16	Al Fashir_15	U	-44.46		-	3.05	6.12	9999
Al Fashir_17	Al Fashir_01	HS	-53.84		0.41	-	3.19	9999
Al Fashir_17	Al Fashir_02	U	-47.94		-	3.04	6.94	9999
Al Fashir_17	Al Fashir_03	U	-50.66		-	3.76	8.38	9999
Al Fashir_17	Al Fashir_04	U	-51.28		-	0.46	3.38	9999
Al Fashir_17	Al Fashir_05	U	-62.79		-	4.61	9.87	9999
Al Fashir_17	Al Fashir_06	U	-53.03		-	2.93	7.01	9999
Al Fashir_17	Al Fashir_07	U	-54.81		-	4.58	10.38	9999
Al Fashir_17	Al Fashir_08	U	-62.36		-	2.04	5.17	9999
Al Fashir_17	Al Fashir_09	U	-52.59		-	2.11	5.99	9999
Al Fashir_17	Al Fashir_10	U	-54.57		-	3.31	7.02	9999
Al Fashir_17	Al Fashir_11	U	-53.63		-	3.44	8.16	9999
Al Fashir_17	Al Fashir_12	U	-47.14		-	2.18	6.16	9999
Al Fashir_17	Al Fashir_13	U	-53.3		-	3.45	8.3	9999
Al Fashir_17	Al Fashir_14	U	-57.41		-	2.58	6.14	9999
Al Fashir_17	Al Fashir_15	U	-54.86		-	2.48	5.87	9999
Al Fashir_17	Al Fashir_16	U	-47.67		-	1.09	3.81	9999
Al Fashir_18	Al Fashir_01	U	-46.67		-	1.66	4.45	9999
Al Fashir_18	Al Fashir_02	U	-40.36		-	1.68	5.18	9999
Al Fashir_18	Al Fashir_03	U	-43.08		-	1.58	4.71	9999
Al Fashir_18	Al Fashir_04	HS	-42.84		0.85	-	1.16	9999
Al Fashir_18	Al Fashir_05	U	-55.21		-	2.42	6.88	9999
Al Fashir_18	Al Fashir_06	U	-45.45		-	1.96	4.87	9999
Al Fashir_18	Al Fashir_07	U	-47.23		-	2.3	6.05	9999
Al Fashir_18	Al Fashir_08	U	-54.78		-	3.22	7.64	9999
Al Fashir_18	Al Fashir_09	U	-45.01		-	2.08	6.4	9999
Al Fashir_18	Al Fashir_10	U	-46.99		-	1.6	5.26	9999
Al Fashir_18	Al Fashir_11	U	-46.04		-	2.57	6.4	9999
Al Fashir_18	Al Fashir_12	U	-39.56		-	1.36	3.85	9999
Al Fashir_18	Al Fashir_13	U	-45.72		-	1.6	5.07	9999
Al Fashir_18	Al Fashir_14	U	-49.83		-	2.01	6.29	9999
Al Fashir_18	Al Fashir_15	U	-47.28		-	0.46	3.34	9999
Al Fashir_18	Al Fashir_16	U	-40.09		-	1.41	4.03	9999
Al Fashir_18	Al Fashir_17	U	-50.48		-	2.5	6.28	9999
Al Fashir_19	Al Fashir_01	U	-55.15		-	2.27	5.9	9999
Al Fashir_19	Al Fashir_02	U	-48.84		-	4.22	9.56	9999
Al Fashir_19	Al Fashir_03	U	-51.56		-	4.01	8.7	9999
Al Fashir_19	Al Fashir_04	U	-52.18		-	1.85	4.54	9999
Al Fashir_19	Al Fashir_05	U	-63.69		-	3.31	8.58	9999
Al Fashir_19	Al Fashir_06	U	-53.93		-	1.62	5.38	9999
Al Fashir_19	Al Fashir_07	U	-55.71		-	5.02	10.42	9999
Al Fashir_19	Al Fashir_08	U	-63.25		-	1.32	5.86	9999
Al Fashir_19	Al Fashir_09	U	-53.49		-	3.24	7.74	9999
Al Fashir_19	Al Fashir_10	U	-55.47		-	3.98	8.45	9999
Al Fashir_19	Al Fashir_11	U	-54.52		-	2.84	7.17	9999
Al Fashir_19	Al Fashir_12	U	-48.04		-	2.09	6.07	9999
Al Fashir_19	Al Fashir_13	U	-54.2		-	0.29	3.05	9999
Al Fashir_19	Al Fashir_14	HS	-57.99		0.32	-	2.25	9999
Al Fashir_19	Al Fashir_15	U	-55.76		-	3.76	8.12	9999
Al Fashir_19	Al Fashir_16	U	-48.57		-	0.32	2.43	9999
Al Fashir_19	Al Fashir_17	U	-58.96		-	1.24	4.47	9999
Al Fashir_19	Al Fashir_18	U	-51.38		-	2.14	5.93	9999
Al Fashir_20	Al Fashir_01	U	-46.2		-	3.32	7.98	9999
Al Fashir_20	Al Fashir_02	HS	-39.68		0.22	-	1.03	9999
Al Fashir_20	Al Fashir_03	U	-42.62		-	1.97	4.56	9999
Al Fashir_20	Al Fashir_04	HS	-43.22		0.01	-	1.2	9999
Al Fashir_20	Al Fashir_05	U	-54.74		-	1.81	5.96	9999
Al Fashir_20	Al Fashir_06	U	-44.99		-	0.97	3.55	9999
Al Fashir_20	Al Fashir_07	U	-46.76		-	0.86	2.94	9999
Al Fashir_20	Al Fashir_08	U	-54.31		-	3.62	7.89	9999
Al Fashir_20	Al Fashir_09	U	-44.54		-	4.9	10.42	9999
Al Fashir_20	Al Fashir_10	HS	-46.33		0.19	-	1.25	9999
Al Fashir_20	Al Fashir_11	U	-45.58		-	1.36	4.41	9999
Al Fashir_20	Al Fashir_12	U	-39.1		-	0.28	3.22	9999
Al Fashir_20	Al Fashir_13	U	-45.25		-	1.07	4.06	9999
Al Fashir_20	Al Fashir_14	HS	-49.32		0.04	-	0.21	9999
Al Fashir_20	Al Fashir_15	U	-46.81		-	2.1	5.03	9999
Al Fashir_20	Al Fashir_16	U	-39.62		-	1.53	5.21	9999
Al Fashir_20	Al Fashir_17	U	-50.02		-	1.74	5.07	9999
Al Fashir_20	Al Fashir_18	U	-42.43		-	1.55	4.89	9999
Al Fashir_20	Al Fashir_19	U	-50.91		-	0.72	3.03	9999
Al Fashir_21	Al Fashir_01	U	-44.63		-	0.5	2.9	9999
Al Fashir_21	Al Fashir_02	FS	-36.41		1.91	0.23	-	9999
Al Fashir_21	Al Fashir_03	FS	-39.6		1.45	0.02	-	9999
Al Fashir_21	Al Fashir_04	U	-41.66		-	1.71	5.21	9999
Al Fashir_21	Al Fashir_05	U	-53.17		-	3.13	7.54	9999
Al Fashir_21	Al Fashir_06	U	-43.42		-	3.53	7.75	9999
Al Fashir_21	Al Fashir_07	U	-45.19		-	0.64	3.33	9999
Al Fashir_21	Al Fashir_08	U	-52.74		-	1.55	5.46	9999
Al Fashir_21	Al Fashir_09	U	-42.97		-	1.23	3.12	9999
Al Fashir_21	Al Fashir_10	U	-44.95		-	2.02	6.05	9999
Al Fashir_21	Al Fashir_11	U	-44.01		-	1.64	5.24	9999
Al Fashir_21	Al Fashir_12	U	-37.53		-	2.01	5.45	9999
Al Fashir_21	Al Fashir_13	U	-43.68		-	3.53	8.04	9999
Al Fashir_21	Al Fashir_14	U	-47.79		-	4.34	8.77	9999
Al Fashir_21	Al Fashir_15	U	-45.24		-	0.55	3.61	9999
Al Fashir_21	Al Fashir_16	U	-38.05		-	0.12	2.57	9999
Al Fashir_21	Al Fashir_17	U	-48.45		-	1.88	4.98	9999
Al Fashir_21	Al Fashir_18	U	-40.87		-	2.98	7.54	9999
Al Fashir_21	Al Fashir_19	U	-49.34		-	4.96	10.05	9999
Al Fashir_21	Al Fashir_20	U	-40.4		-	3.67	7.91	9999
Al Fashir_22	Al Fashir_01	U	-48.99		-	0.43	3.88	9999
Al Fashir_22	Al Fashir_02	U	-42.67		-	4.06	9.12	9999
Al Fashir_22	Al Fashir_03	U	-45.4		-	3.48	7.77	9999
Al Fashir_22	Al Fashir_04	U	-46.01		-	0.12	1.81	9999
Al Fashir_22	Al Fashir_05	U	-57.52		-	5.33	11.53	9999
Al Fashir_22	Al Fashir_06	U	-47.77		-	0.02	2.62	9999
Al Fashir_22	Al Fashir_07	U	-49.55		-	3.08	7.44	9999
Al Fashir_22	Al Fashir_08	U	-57.09		-	1.99	6.62	9999
Al Fashir_22	Al Fashir_09	U	-47.32		-	4.08	8.29	9999
Al Fashir_22	Al Fashir_10	U	-49.3		-	2.74	6.76	9999
Al Fashir_22	Al Fashir_11	U	-48.36		-	2.15	5.21	9999
Al Fashir_22	Al Fashir_12	HS	-41.17		0.71	-	1.69	9999
Al Fashir_22	Al Fashir_13	U	-48.03		-	1.31	3.48	9999
Al Fashir_22	Al Fashir_14	U	-52.15		-	0.47	3.27	9999
Al Fashir_22	Al Fashir_15	U	-49.6		-	1.43	4.5	9999
Al Fashir_22	Al Fashir_16	U	-42.4		-	0.02	2.71	9999
Al Fashir_22	Al Fashir_17	HS	-52.28		0.52	-	1.27	9999
Al Fashir_22	Al Fashir_18	PO	-42.59		2.63	0.92	2.7	-
Al Fashir_22	Al Fashir_19	HS	-52.79		0.91	-	0.64	9999
Al Fashir_22	Al Fashir_20	U	-44.75		-	1.26	4.02	9999
Al Fashir_22	Al Fashir_21	U	-43.18		-	4.02	8.2	9999
Al Fashir_23	Al Fashir_01	U	-46.09		-	2.32	6.47	9999
Al Fashir_23	Al Fashir_02	U	-39.78		-	1.6	4.78	9999
Al Fashir_23	Al Fashir_03	U	-42.5		-	2.83	6.71	9999
Al Fashir_23	Al Fashir_04	FS	-41.49		1.62	0.3	-	9999
Al Fashir_23	Al Fashir_05	U	-54.62		-	2.15	6.38	9999
Al Fashir_23	Al Fashir_06	U	-44.87		-	0.05	1.91	9999
Al Fashir_23	Al Fashir_07	HS	-46.34		0.31	-	1.92	9999
Al Fashir_23	Al Fashir_08	U	-54.19		-	1.71	5.05	9999
Al Fashir_23	Al Fashir_09	U	-44.43		-	3.74	7.13	9999
Al Fashir_23	Al Fashir_10	HS	-45.51		0.89	-	1.86	9999
Al Fashir_23	Al Fashir_11	U	-45.46		-	2.69	6.22	9999
Al Fashir_23	Al Fashir_12	U	-38.98		-	1.19	3.88	9999
Al Fashir_23	Al Fashir_13	U	-45.13		-	2.82	5.96	9999
Al Fashir_23	Al Fashir_14	U	-49.25		-	2.27	4.78	9999
Al Fashir_23	Al Fashir_15	U	-46.7		-	2.38	5.37	9999
Al Fashir_23	Al Fashir_16	U	-39.5		-	1.58	4.32	9999
Al Fashir_23	Al Fashir_17	HS	-49.18		0.72	-	2.21	9999
Al Fashir_23	Al Fashir_18	U	-42.32		-	2.05	5.69	9999
Al Fashir_23	Al Fashir_19	HS	-50.11		0.69	-	1.27	9999
Al Fashir_23	Al Fashir_20	FS	-38.81		3.04	0.9	-	9999
Al Fashir_23	Al Fashir_21	U	-40.28		-	2	4.46	9999
Al Fashir_23	Al Fashir_22	HS	-44.44		0.2	-	1.29	9999
Al Fashir_24	Al Fashir_01	HS	-49.78		0.08	-	2.25	9999
Al Fashir_24	Al Fashir_02	U	-43.54		-	0.61	2.88	9999
Al Fashir_24	Al Fashir_03	U	-46.27		-	1.38	3.48	9999
Al Fashir_24	Al Fashir_04	U	-46.88		-	2.36	6.06	9999
Al Fashir_24	Al Fashir_05	U	-58.39		-	5.08	11.17	9999
Al Fashir_24	Al Fashir_06	U	-48.64		-	2.51	5.64	9999
Al Fashir_24	Al Fashir_07	U	-50.42		-	3.05	7.36	9999
Al Fashir_24	Al Fashir_08	U	-57.96		-	4.65	10.7	9999
Al Fashir_24	Al Fashir_09	U	-48.19		-	2.5	5.68	9999
Al Fashir_24	Al Fashir_10	U	-50.17		-	3.18	7.75	9999
Al Fashir_24	Al Fashir_11	HS	-48.55		0.68	-	1.8	9999
Al Fashir_24	Al Fashir_12	U	-42.75		-	0.08	2.65	9999
Al Fashir_24	Al Fashir_13	HS	-47.01		1.89	-	1.47	9999
Al Fashir_24	Al Fashir_14	U	-53.02		-	3.75	7.93	9999
Al Fashir_24	Al Fashir_15	U	-50.46		-	2.85	6.95	9999
Al Fashir_24	Al Fashir_16	U	-43.27		-	0	1.19	9999
Al Fashir_24	Al Fashir_17	U	-53.67		-	4.4	9.37	9999
Al Fashir_24	Al Fashir_18	U	-46.09		-	2.69	6.98	9999
Al Fashir_24	Al Fashir_19	U	-54.57		-	0.24	1.92	9999
Al Fashir_24	Al Fashir_20	U	-45.62		-	0.23	2.05	9999
Al Fashir_24	Al Fashir_21	U	-44.05		-	1.18	3.85	9999
Al Fashir_24	Al Fashir_22	U	-48.4		-	1.12	3.91	9999
Al Fashir_24	Al Fashir_23	U	-45.51		-	1.9	4.88	9999
Al Fashir_25	Al Fashir_01	HS	-46.53		0.43	-	1.18	9999
Al Fashir_25	Al Fashir_02	U	-40.64		-	1.03	3.12	9999
Al Fashir_25	Al Fashir_03	U	-43.37		-	0.15	2.61	9999
Al Fashir_25	Al Fashir_04	U	-43.98		-	3.14	7.73	9999
Al Fashir_25	Al Fashir_05	U	-55.49		-	1.22	5.38	9999
Al Fashir_25	Al Fashir_06	U	-45.74		-	2.28	6.37	9999
Al Fashir_25	Al Fashir_07	U	-47.52		-	0.48	2.94	9999
Al Fashir_25	Al Fashir_08	U	-55.06		-	1.54	4.9	9999
Al Fashir_25	Al Fashir_09	U	-45.29		-	2.52	5.91	9999
Al Fashir_25	Al Fashir_10	U	-47.27		-	0.59	2.06	9999
Al Fashir_25	Al Fashir_11	U	-46.33		-	1.12	3.91	9999
Al Fashir_25	Al Fashir_12	U	-39.85		-	0.61	3.38	9999
Al Fashir_25	Al Fashir_13	U	-46		-	1.27	4.75	9999
Al Fashir_25	Al Fashir_14	U	-50.11		-	3.66	7.31	9999
Al Fashir_25	Al Fashir_15	HS	-46.32		1.25	-	1.05	9999
Al Fashir_25	Al Fashir_16	U	-40.37		-	1.5	5	9999
Al Fashir_25	Al Fashir_17	U	-50.77		-	3.65	7.78	9999
Al Fashir_25	Al Fashir_18	U	-43.19		-	1.09	3.69	9999
Al Fashir_25	Al Fashir_19	U	-51.67		-	1.9	5.5	9999
Al Fashir_25	Al Fashir_20	U	-42.72		-	1.31	3.45	9999
Al Fashir_25	Al Fashir_21	U	-41.15		-	0.91	3.42	9999
Al Fashir_25	Al Fashir_22	U	-45.5		-	0.79	3.89	9999
Al Fashir_25	Al Fashir_23	U	-42.61		-	2.65	6.45	9999
Al Fashir_25	Al Fashir_24	U	-46.37		-	1.69	4.88	9999
Al Fashir_26	Al Fashir_01	HS	-43.62		0.2	-	2.56	9999
Al Fashir_26	Al Fashir_02	U	-36.69		-	0.71	2.97	9999
Al Fashir_26	Al Fashir_03	U	-39.42		-	1.33	3.92	9999
Al Fashir_26	Al Fashir_04	U	-39.29		-	0.58	3.23	9999
Al Fashir_26	Al Fashir_05	U	-52.36		-	2.99	7.07	9999
Al Fashir_26	Al Fashir_06	U	-42.04		-	0.02	2.35	9999
Al Fashir_26	Al Fashir_07	U	-42.13		-	2.05	5.05	9999
Al Fashir_26	Al Fashir_08	U	-50.25		-	0.86	4.25	9999
Al Fashir_26	Al Fashir_09	U	-41.34		-	1.79	4.23	9999
Al Fashir_26	Al Fashir_10	U	-41.89		-	2.64	6.76	9999
Al Fashir_26	Al Fashir_11	U	-42.63		-	0.78	2.49	9999
Al Fashir_26	Al Fashir_12	U	-36.72		-	0.44	3	9999
Al Fashir_26	Al Fashir_13	U	-42.3		-	2.67	5.29	9999
Al Fashir_26	Al Fashir_14	U	-46.41		-	3.65	7.39	9999
Al Fashir_26	Al Fashir_15	U	-44.43		-	1.98	5.57	9999
Al Fashir_26	Al Fashir_16	U	-37.24		-	0.25	1.22	9999
Al Fashir_26	Al Fashir_17	U	-45.95		-	1.16	3.55	9999
Al Fashir_26	Al Fashir_18	U	-40.05		-	3.64	8.28	9999
Al Fashir_26	Al Fashir_19	U	-46.98		-	3.42	7.38	9999
Al Fashir_26	Al Fashir_20	U	-39.02		-	2.56	5.96	9999
Al Fashir_26	Al Fashir_21	PO	-30.31		6.89	2.68	0.11	-
Al Fashir_26	Al Fashir_22	U	-40.81		-	1.66	4.51	9999
Al Fashir_26	Al Fashir_23	U	-35.54		-	0.9	2.51	9999
Al Fashir_26	Al Fashir_24	U	-42.67		-	1.33	3.71	9999
Al Fashir_26	Al Fashir_25	U	-39.77		-	0.99	4.05	9999
Al Fashir_27	Al Fashir_01	U	-41.89		-	1.77	4.43	9999
Al Fashir_27	Al Fashir_02	U	-34.76		-	0.18	2.07	9999
Al Fashir_27	Al Fashir_03	U	-37.48		-	0.32	1.57	9999
Al Fashir_27	Al Fashir_04	HS	-36.43		0.93	-	1.28	9999
Al Fashir_27	Al Fashir_05	U	-50.42		-	1.78	5.36	9999
Al Fashir_27	Al Fashir_06	U	-40.1		-	1.37	4.33	9999
Al Fashir_27	Al Fashir_07	U	-40.2		-	0.62	2.18	9999
Al Fashir_27	Al Fashir_08	HS	-48.14		0.18	-	2.98	9999
Al Fashir_27	Al Fashir_09	U	-39.41		-	1.79	4.23	9999
Al Fashir_27	Al Fashir_10	U	-39.95		-	0.96	4.18	9999
Al Fashir_27	Al Fashir_11	U	-40.69		-	0.64	3.49	9999
Al Fashir_27	Al Fashir_12	U	-34.78		-	0.65	3.27	9999
Al Fashir_27	Al Fashir_13	U	-40.36		-	2.53	6.3	9999
Al Fashir_27	Al Fashir_14	U	-44.48		-	3.65	7.39	9999
Al Fashir_27	Al Fashir_15	U	-42.5		-	0.29	2.99	9999
Al Fashir_27	Al Fashir_16	U	-35.3		-	1.39	4.11	9999
Al Fashir_27	Al Fashir_17	U	-44.02		-	2	4.84	9999
Al Fashir_27	Al Fashir_18	U	-38.12		-	2.62	5.96	9999
Al Fashir_27	Al Fashir_19	U	-45.04		-	4.26	8.67	9999
Al Fashir_27	Al Fashir_20	U	-37.08		-	2.97	6.52	9999
Al Fashir_27	Al Fashir_21	FS	-29.76		5.51	2.83	-	9999
Al Fashir_27	Al Fashir_22	U	-38.88		-	2.95	6.34	9999
Al Fashir_27	Al Fashir_23	U	-33.6		-	1.31	3.07	9999
Al Fashir_27	Al Fashir_24	U	-40.74		-	3.16	6.23	9999
Al Fashir_27	Al Fashir_25	HS	-37.68		0.15	-	1.7	9999
Al Fashir_27	Al Fashir_26	FS	-32.22		5.04	2.04	-	9999
Al Fashir_28	Al Fashir_01	U	-50.22		-	1.36	2.95	9999
Al Fashir_28	Al Fashir_02	U	-43.91		-	2.23	5.69	9999
Al Fashir_28	Al Fashir_03	U	-46.63		-	2.97	7.15	9999
Al Fashir_28	Al Fashir_04	U	-47.25		-	2.01	5.66	9999
Al Fashir_28	Al Fashir_05	U	-58.76		-	2.17	6.22	9999
Al Fashir_28	Al Fashir_06	U	-49.01		-	3.13	8.1	9999
Al Fashir_28	Al Fashir_07	U	-50.78		-	4.11	9.59	9999
Al Fashir_28	Al Fashir_08	U	-58.33		-	3.33	8.56	9999
Al Fashir_28	Al Fashir_09	FS	-45.47		3.09	0.59	-	9999
Al Fashir_28	Al Fashir_10	U	-50.54		-	2.91	6.98	9999
Al Fashir_28	Al Fashir_11	U	-49.6		-	3.08	7.7	9999
Al Fashir_28	Al Fashir_12	U	-43.12		-	1.73	4.96	9999
Al Fashir_28	Al Fashir_13	U	-49.27		-	2.42	6.8	9999
Al Fashir_28	Al Fashir_14	HS	-52.61		0.77	-	3.42	9999
Al Fashir_28	Al Fashir_15	U	-50.83		-	2.6	6.08	9999
Al Fashir_28	Al Fashir_16	U	-43.64		-	0.05	1.93	9999
Al Fashir_28	Al Fashir_17	HS	-53.73		0.3	-	2.86	9999
Al Fashir_28	Al Fashir_18	U	-46.45		-	1.64	4.08	9999
Al Fashir_28	Al Fashir_19	U	-54.93		-	4.18	8.79	9999
Al Fashir_28	Al Fashir_20	U	-45.99		-	4.24	9.39	9999
Al Fashir_28	Al Fashir_21	HS	-44.35		0.07	-	2.09	9999
Al Fashir_28	Al Fashir_22	U	-48.77		-	2.95	7.82	9999
Al Fashir_28	Al Fashir_23	U	-45.87		-	4.23	9.35	9999
Al Fashir_28	Al Fashir_24	U	-49.64		-	0.91	4.36	9999
Al Fashir_28	Al Fashir_25	U	-46.74		-	2.33	5.51	9999
Al Fashir_28	Al Fashir_26	U	-43.61		-	0.22	2.93	9999
Al Fashir_28	Al Fashir_27	U	-41.67		-	1.56	3.97	9999
Al Fashir_29	Al Fashir_01	U	-49.06		-	0.87	4.61	9999
Al Fashir_29	Al Fashir_02	U	-44.17		-	4.53	10	9999
Al Fashir_29	Al Fashir_03	U	-46.88		-	4.53	10	9999
Al Fashir_29	Al Fashir_04	HS	-47.38		0.12	-	1.36	9999
Al Fashir_29	Al Fashir_05	U	-57		-	3.8	8.27	9999
Al Fashir_29	Al Fashir_06	FS	-44.43		4.82	1.83	-	9999
Al Fashir_29	Al Fashir_07	U	-51.03		-	4.34	9.62	9999
Al Fashir_29	Al Fashir_08	U	-54.49		-	3.28	7.58	9999
Al Fashir_29	Al Fashir_09	U	-48.8		-	4.18	9.08	9999
Al Fashir_29	Al Fashir_10	U	-50.8		-	3.53	8.38	9999
Al Fashir_29	Al Fashir_11	U	-49.84		-	1.27	4.53	9999
Al Fashir_29	Al Fashir_12	HS	-43.32		0.04	-	1.89	9999
Al Fashir_29	Al Fashir_13	U	-49.51		-	1.41	4.26	9999
Al Fashir_29	Al Fashir_14	U	-52.34		-	3.27	7.52	9999
Al Fashir_29	Al Fashir_15	U	-47		-	1.86	6.02	9999
Al Fashir_29	Al Fashir_16	U	-43.9		-	1.68	5.09	9999
Al Fashir_29	Al Fashir_17	U	-54.29		-	0.14	2.33	9999
Al Fashir_29	Al Fashir_18	HS	-45.47		1.24	-	0.19	9999
Al Fashir_29	Al Fashir_19	U	-55.18		-	0.06	1.96	9999
Al Fashir_29	Al Fashir_20	U	-44.94		-	1.21	4.3	9999
Al Fashir_29	Al Fashir_21	U	-44.66		-	5.05	10.41	9999
Al Fashir_29	Al Fashir_22	PO	-41		8.02	2.7	0.12	-
Al Fashir_29	Al Fashir_23	HS	-45.08		1.04	-	1.85	9999
Al Fashir_29	Al Fashir_24	U	-49.88		-	2.68	6.73	9999
Al Fashir_29	Al Fashir_25	U	-45.58		-	1.86	4.89	9999
Al Fashir_29	Al Fashir_26	U	-42.29		-	1.12	4.28	9999
Al Fashir_29	Al Fashir_27	U	-40.36		-	2.89	6.98	9999
Al Fashir_29	Al Fashir_28	U	-50.27		-	4.97	10.59	9999
Al Fashir_30	Al Fashir_01	HS	-46.77		0.76	-	0.67	9999
Al Fashir_30	Al Fashir_02	U	-41.21		-	2.69	7.11	9999
Al Fashir_30	Al Fashir_03	U	-43.94		-	1.7	5.63	9999
Al Fashir_30	Al Fashir_04	HS	-44.47		0.08	-	1.39	9999
Al Fashir_30	Al Fashir_05	U	-56.06		-	0.2	2.87	9999
Al Fashir_30	Al Fashir_06	HS	-45.77		0.53	-	1.62	9999
Al Fashir_30	Al Fashir_07	U	-48.08		-	1.71	5.63	9999
Al Fashir_30	Al Fashir_08	U	-55.63		-	0.32	2.85	9999
Al Fashir_30	Al Fashir_09	HS	-45.15		0.71	-	1.67	9999
Al Fashir_30	Al Fashir_10	U	-47.84		-	2.25	5.95	9999
Al Fashir_30	Al Fashir_11	U	-46.9		-	1.34	5.4	9999
Al Fashir_30	Al Fashir_12	U	-40.42		-	0.16	2.38	9999
Al Fashir_30	Al Fashir_13	U	-46.57		-	1.59	5.9	9999
Al Fashir_30	Al Fashir_14	U	-50.68		-	4.84	10.47	9999
Al Fashir_30	Al Fashir_15	U	-48.13		-	1.09	4.07	9999
Al Fashir_30	Al Fashir_16	U	-40.94		-	2.43	5.04	9999
Al Fashir_30	Al Fashir_17	U	-51.33		-	2.06	6.14	9999
Al Fashir_30	Al Fashir_18	U	-43.75		-	2.87	6.39	9999
Al Fashir_30	Al Fashir_19	U	-52.23		-	1.7	5.73	9999
Al Fashir_30	Al Fashir_20	U	-43.29		-	2.42	5.56	9999
Al Fashir_30	Al Fashir_21	U	-41.72		-	1.17	4.32	9999
Al Fashir_30	Al Fashir_22	U	-46.07		-	2.12	6.14	9999
Al Fashir_30	Al Fashir_23	U	-43.17		-	0.05	1.69	9999
Al Fashir_30	Al Fashir_24	U	-46.94		-	1.56	5.06	9999
Al Fashir_30	Al Fashir_25	U	-44.04		-	1.07	3.82	9999
Al Fashir_30	Al Fashir_26	U	-40.91		-	0.48	3.11	9999
Al Fashir_30	Al Fashir_27	HS	-38.42		0.55	-	2.21	9999
Al Fashir_30	Al Fashir_28	U	-47.31		-	0.61	2.56	9999
Al Fashir_30	Al Fashir_29	U	-46.15		-	0.98	4.25	9999
Al Fashir_31	Al Fashir_01	U	-46.03		-	1.72	5.33	9999
Al Fashir_31	Al Fashir_02	U	-39.72		-	1.25	4	9999
Al Fashir_31	Al Fashir_03	U	-42.44		-	1.75	4.08	9999
Al Fashir_31	Al Fashir_04	U	-43.05		-	1.2	3.91	9999
Al Fashir_31	Al Fashir_05	U	-54.56		-	1.58	6.14	9999
Al Fashir_31	Al Fashir_06	U	-44.81		-	0.43	2.73	9999
Al Fashir_31	Al Fashir_07	U	-46.59		-	3.41	8.05	9999
Al Fashir_31	Al Fashir_08	U	-54.13		-	2.45	7.43	9999
Al Fashir_31	Al Fashir_09	HS	-43.87		0.49	-	0.6	9999
Al Fashir_31	Al Fashir_10	U	-46.35		-	3.15	7.74	9999
Al Fashir_31	Al Fashir_11	U	-45.4		-	1.01	3.58	9999
Al Fashir_31	Al Fashir_12	HS	-38.92		0.01	-	1.34	9999
Al Fashir_31	Al Fashir_13	U	-45.08		-	0.28	2.61	9999
Al Fashir_31	Al Fashir_14	U	-49.19		-	2.33	6.6	9999
Al Fashir_31	Al Fashir_15	U	-46.64		-	3.18	6.88	9999
Al Fashir_31	Al Fashir_16	HS	-38.96		0.48	-	0.95	9999
Al Fashir_31	Al Fashir_17	U	-49.84		-	2.23	5.97	9999
Al Fashir_31	Al Fashir_18	U	-42.26		-	3.05	7.62	9999
Al Fashir_31	Al Fashir_19	U	-50.74		-	0.29	3.32	9999
Al Fashir_31	Al Fashir_20	U	-41.79		-	3.27	7.91	9999
Al Fashir_31	Al Fashir_21	HS	-38.46		1.77	-	0.48	9999
Al Fashir_31	Al Fashir_22	U	-44.58		-	2.34	5.64	9999
Al Fashir_31	Al Fashir_23	U	-41.68		-	0.86	2.83	9999
Al Fashir_31	Al Fashir_24	U	-45.45		-	0.32	2.58	9999
Al Fashir_31	Al Fashir_25	U	-42.55		-	2.02	5.89	9999
Al Fashir_31	Al Fashir_26	PO	-34.15		4.44	1.76	2.22	-
Al Fashir_31	Al Fashir_27	FS	-34.5		2.16	0.43	-	9999
Al Fashir_31	Al Fashir_28	U	-45.81		-	0.45	3.53	9999
Al Fashir_31	Al Fashir_29	U	-46.06		-	0.7	4.06	9999
Al Fashir_31	Al Fashir_30	HS	-42.64		0.47	-	2.05	9999
Al Fashir_32	Al Fashir_01	U	-41		-	2.02	4.76	9999
Al Fashir_32	Al Fashir_02	FS	-32.32		1.55	0.09	-	9999
Al Fashir_32	Al Fashir_03	HS	-36.08		0.52	-	2.23	9999
Al Fashir_32	Al Fashir_04	HS	-36.13		0.34	-	1.72	9999
Al Fashir_32	Al Fashir_05	U	-49.54		-	2.5	6.44	9999
Al Fashir_32	Al Fashir_06	U	-39.22		-	1.69	5.28	9999
Al Fashir_32	Al Fashir_07	U	-39.31		-	0.1	1.89	9999
Al Fashir_32	Al Fashir_08	U	-47.43		-	3.17	7.34	9999
Al Fashir_32	Al Fashir_09	U	-38.52		-	1.52	3.65	9999
Al Fashir_32	Al Fashir_10	U	-39.07		-	0.47	2.24	9999
Al Fashir_32	Al Fashir_11	U	-39.81		-	2.32	5.23	9999
Al Fashir_32	Al Fashir_12	U	-33.89		-	0.98	4.23	9999
Al Fashir_32	Al Fashir_13	U	-39.48		-	2.88	6.15	9999
Al Fashir_32	Al Fashir_14	U	-43.59		-	3.39	7.01	9999
Al Fashir_32	Al Fashir_15	U	-41.61		-	2.6	6.34	9999
Al Fashir_32	Al Fashir_16	HS	-34.32		0.09	-	1.59	9999
Al Fashir_32	Al Fashir_17	U	-43.13		-	1.62	3.86	9999
Al Fashir_32	Al Fashir_18	U	-37.23		-	2.72	6.42	9999
Al Fashir_32	Al Fashir_19	U	-44.15		-	4.47	9.53	9999
Al Fashir_32	Al Fashir_20	U	-36.2		-	2.72	6.15	9999
Al Fashir_32	Al Fashir_21	FS	-27.83		6.55	2.76	-	0.39
Al Fashir_32	Al Fashir_22	U	-37.99		-	3.53	7.68	9999
Al Fashir_32	Al Fashir_23	U	-32.72		-	1.52	3.94	9999
Al Fashir_32	Al Fashir_24	U	-39.85		-	1.12	3.85	9999
Al Fashir_32	Al Fashir_25	U	-36.95		-	0.73	2.07	9999
Al Fashir_32	Al Fashir_26	PO	-30.46		5.91	2.31	0.45	-
Al Fashir_32	Al Fashir_27	PO	-28.85		5.59	2.22	0.73	-
Al Fashir_32	Al Fashir_28	HS	-40.08		0.7	-	1.12	9999
Al Fashir_32	Al Fashir_29	U	-39.49		-	3.37	7.55	9999
Al Fashir_32	Al Fashir_30	U	-38.09		-	0.92	3.71	9999
Al Fashir_32	Al Fashir_31	PO	-31.06		4.72	1.88	2.88	-
Al Fashir_33	Al Fashir_01	HS	-47		0.97	-	2.39	9999
Al Fashir_33	Al Fashir_02	U	-41.66		-	1.81	4.68	9999
Al Fashir_33	Al Fashir_03	U	-44.39		-	2.16	5.64	9999
Al Fashir_33	Al Fashir_04	U	-45		-	1.92	5.2	9999
Al Fashir_33	Al Fashir_05	U	-56.51		-	4.6	10.54	9999
Al Fashir_33	Al Fashir_06	U	-46.76		-	1.64	5.99	9999
Al Fashir_33	Al Fashir_07	U	-48.53		-	1.32	4.76	9999
Al Fashir_33	Al Fashir_08	U	-56.08		-	4	9.58	9999
Al Fashir_33	Al Fashir_09	U	-46.31		-	3.4	7.59	9999
Al Fashir_33	Al Fashir_10	U	-48.29		-	0.74	2.7	9999
Al Fashir_33	Al Fashir_11	U	-47.35		-	3.35	7.59	9999
Al Fashir_33	Al Fashir_12	U	-40.87		-	0.35	3.16	9999
Al Fashir_33	Al Fashir_13	U	-47.02		-	2.26	5.5	9999
Al Fashir_33	Al Fashir_14	U	-51.13		-	1.02	3.73	9999
Al Fashir_33	Al Fashir_15	U	-48.58		-	1.92	5.34	9999
Al Fashir_33	Al Fashir_16	U	-41.39		-	0.47	3.43	9999
Al Fashir_33	Al Fashir_17	U	-51.78		-	1.75	4.63	9999
Al Fashir_33	Al Fashir_18	HS	-42.04		2.17	-	0.65	9999
Al Fashir_33	Al Fashir_19	U	-52.68		-	2.56	5.57	9999
Al Fashir_33	Al Fashir_20	U	-43.74		-	1.95	5.12	9999
Al Fashir_33	Al Fashir_21	U	-42.17		-	1	4.14	9999
Al Fashir_33	Al Fashir_22	FS	-45.33		1.19	0.09	-	9999
Al Fashir_33	Al Fashir_23	U	-43.62		-	1.71	4.76	9999
Al Fashir_33	Al Fashir_24	U	-47.39		-	3.89	8.9	9999
Al Fashir_33	Al Fashir_25	U	-44.49		-	1.3	4.85	9999
Al Fashir_33	Al Fashir_26	U	-40.54		-	0.73	4.22	9999
Al Fashir_33	Al Fashir_27	U	-38.6		-	1.19	4.76	9999
Al Fashir_33	Al Fashir_28	U	-47.76		-	1.98	5.3	9999
Al Fashir_33	Al Fashir_29	HS	-46.92		1.09	-	1.84	9999
Al Fashir_33	Al Fashir_30	U	-45.06		-	3.94	9.32	9999
Al Fashir_33	Al Fashir_31	U	-43.56		-	0.65	3.5	9999
Al Fashir_33	Al Fashir_32	U	-37.72		-	1.18	4.26	9999
Al Fashir_34	Al Fashir_01	U	-47.31		-	3.07	7.08	9999
Al Fashir_34	Al Fashir_02	HS	-40.66		0.34	-	0.46	9999
Al Fashir_34	Al Fashir_03	U	-43.73		-	0.54	2.33	9999
Al Fashir_34	Al Fashir_04	HS	-44.02		0.32	-	0.95	9999
Al Fashir_34	Al Fashir_05	U	-55.85		-	2.54	6.52	9999
Al Fashir_34	Al Fashir_06	U	-46.1		-	2.51	6.37	9999
Al Fashir_34	Al Fashir_07	U	-47.87		-	1.43	4.45	9999
Al Fashir_34	Al Fashir_08	U	-55.42		-	3.32	7.32	9999
Al Fashir_34	Al Fashir_09	U	-45.65		-	2.3	6.78	9999
Al Fashir_34	Al Fashir_10	U	-47.63		-	1.07	3.38	9999
Al Fashir_34	Al Fashir_11	U	-46.69		-	2.26	6.14	9999
Al Fashir_34	Al Fashir_12	U	-40.21		-	1.5	4.36	9999
Al Fashir_34	Al Fashir_13	U	-46.36		-	1.98	5.79	9999
Al Fashir_34	Al Fashir_14	U	-50.47		-	2.04	5.06	9999
Al Fashir_34	Al Fashir_15	U	-47.92		-	1.69	4.37	9999
Al Fashir_34	Al Fashir_16	U	-40.73		-	2.27	5.77	9999
Al Fashir_34	Al Fashir_17	U	-51.13		-	2.8	7.13	9999
Al Fashir_34	Al Fashir_18	HS	-43.41		0.14	-	2.11	9999
Al Fashir_34	Al Fashir_19	U	-52.03		-	2.23	5.86	9999
Al Fashir_34	Al Fashir_20	FS	-36.92		6.16	2.45	-	9999
Al Fashir_34	Al Fashir_21	U	-41.51		-	2.73	7.03	9999
Al Fashir_34	Al Fashir_22	U	-45.86		-	1.19	4.41	9999
Al Fashir_34	Al Fashir_23	U	-42.96		-	0.01	1.26	9999
Al Fashir_34	Al Fashir_24	HS	-46.08		0.65	-	2.04	9999
Al Fashir_34	Al Fashir_25	U	-43.83		-	0.88	4.01	9999
Al Fashir_34	Al Fashir_26	U	-40.7		-	3.02	7.29	9999
Al Fashir_34	Al Fashir_27	U	-38.76		-	2.47	6.41	9999
Al Fashir_34	Al Fashir_28	U	-47.1		-	2.42	6.36	9999
Al Fashir_34	Al Fashir_29	U	-46.05		-	0.81	3.88	9999
Al Fashir_34	Al Fashir_30	U	-44.4		-	0	1.56	9999
Al Fashir_34	Al Fashir_31	U	-42.9		-	2.8	7.12	9999
Al Fashir_34	Al Fashir_32	U	-37.88		-	2.58	6.52	9999
Al Fashir_34	Al Fashir_33	U	-44.85		-	1.41	3.94	9999
Al Fashir_35	Al Fashir_01	U	-52.85		-	2.56	7.38	9999
Al Fashir_35	Al Fashir_02	U	-46.53		-	0.37	1.81	9999
Al Fashir_35	Al Fashir_03	U	-49.26		-	1.73	4.26	9999
Al Fashir_35	Al Fashir_04	U	-49.87		-	0.65	4.01	9999
Al Fashir_35	Al Fashir_05	U	-61.38		-	3.52	8.68	9999
Al Fashir_35	Al Fashir_06	U	-51.63		-	3.46	8.27	9999
Al Fashir_35	Al Fashir_07	U	-53.41		-	3.78	8.35	9999
Al Fashir_35	Al Fashir_08	U	-60.95		-	5.01	11.4	9999
Al Fashir_35	Al Fashir_09	HS	-50.97		0.21	-	3.27	9999
Al Fashir_35	Al Fashir_10	U	-53.16		-	2.91	6.55	9999
Al Fashir_35	Al Fashir_11	U	-52.22		-	1.58	4.72	9999
Al Fashir_35	Al Fashir_12	HS	-45.38		0.36	-	1.55	9999
Al Fashir_35	Al Fashir_13	U	-51.89		-	1.3	4.37	9999
Al Fashir_35	Al Fashir_14	U	-56		-	3.27	8.04	9999
Al Fashir_35	Al Fashir_15	U	-53.45		-	1.3	4.45	9999
Al Fashir_35	Al Fashir_16	U	-46.26		-	1.08	4.75	9999
Al Fashir_35	Al Fashir_17	U	-56.66		-	3.77	8.6	9999
Al Fashir_35	Al Fashir_18	FS	-45.54		3.54	0.45	-	9999
Al Fashir_35	Al Fashir_19	U	-57.56		-	4.84	10.42	9999
Al Fashir_35	Al Fashir_20	U	-48.61		-	1.05	4.26	9999
Al Fashir_35	Al Fashir_21	U	-47.04		-	3.5	8.02	9999
Al Fashir_35	Al Fashir_22	U	-51.39		-	1.16	4.25	9999
Al Fashir_35	Al Fashir_23	U	-48.5		-	2.02	6.13	9999
Al Fashir_35	Al Fashir_24	U	-52.26		-	2.13	6.53	9999
Al Fashir_35	Al Fashir_25	U	-49.36		-	2.83	6.12	9999
Al Fashir_35	Al Fashir_26	U	-45.41		-	4.77	10.26	9999
Al Fashir_35	Al Fashir_27	U	-43.48		-	4.05	9.12	9999
Al Fashir_35	Al Fashir_28	U	-52.63		-	0.75	4.46	9999
Al Fashir_35	Al Fashir_29	U	-52.89		-	0.36	1.26	9999
Al Fashir_35	Al Fashir_30	U	-49.93		-	4.1	9.84	9999
Al Fashir_35	Al Fashir_31	U	-48.44		-	2.59	6.64	9999
Al Fashir_35	Al Fashir_32	U	-42.59		-	3.67	8.14	9999
Al Fashir_35	Al Fashir_33	HS	-50.16		0.22	-	1.36	9999
Al Fashir_35	Al Fashir_34	HS	-48.99		0.73	-	2.29	9999
Al Fashir_36	Al Fashir_01	HS	-41.4		0.05	-	1.55	9999
Al Fashir_36	Al Fashir_02	HS	-33.95		1.19	-	0.42	9999
Al Fashir_36	Al Fashir_03	HS	-37.16		0.7	-	1.88	9999
Al Fashir_36	Al Fashir_04	U	-38.47		-	1.46	3.7	9999
Al Fashir_36	Al Fashir_05	U	-49.98		-	2.98	6.87	9999
Al Fashir_36	Al Fashir_06	HS	-39.59		0.64	-	2.84	9999
Al Fashir_36	Al Fashir_07	U	-42.01		-	0.5	2.1	9999
Al Fashir_36	Al Fashir_08	U	-49.55		-	2.96	7.88	9999
Al Fashir_36	Al Fashir_09	HS	-39.56		0.22	-	0.09	9999
Al Fashir_36	Al Fashir_10	HS	-41.65		0.12	-	1.12	9999
Al Fashir_36	Al Fashir_11	U	-40.82		-	1.75	5.03	9999
Al Fashir_36	Al Fashir_12	PO	-32.1		2.24	0.72	1.32	-
Al Fashir_36	Al Fashir_13	U	-40.49		-	2.31	5.96	9999
Al Fashir_36	Al Fashir_14	U	-44.6		-	3.9	8.7	9999
Al Fashir_36	Al Fashir_15	U	-42.05		-	0.22	1.27	9999
Al Fashir_36	Al Fashir_16	U	-34.86		-	0.55	0.76	9999
Al Fashir_36	Al Fashir_17	U	-45.26		-	1.28	4.25	9999
Al Fashir_36	Al Fashir_18	U	-37.68		-	1.02	3.49	9999
Al Fashir_36	Al Fashir_19	U	-46.16		-	3.96	8.98	9999
Al Fashir_36	Al Fashir_20	U	-37.21		-	2.4	6.55	9999
Al Fashir_36	Al Fashir_21	HS	-35.06		0.59	-	2.04	9999
Al Fashir_36	Al Fashir_22	U	-39.99		-	1.49	3.85	9999
Al Fashir_36	Al Fashir_23	U	-37.1		-	2.46	5.66	9999
Al Fashir_36	Al Fashir_24	U	-40.86		-	1.76	4.89	9999
Al Fashir_36	Al Fashir_25	U	-37.96		-	0.68	2.93	9999
Al Fashir_36	Al Fashir_26	HS	-34.67		0.16	-	2.11	9999
Al Fashir_36	Al Fashir_27	U	-32.89		-	0.31	2.51	9999
Al Fashir_36	Al Fashir_28	HS	-41.13		0.1	-	0.82	9999
Al Fashir_36	Al Fashir_29	U	-41.49		-	1.86	5.59	9999
Al Fashir_36	Al Fashir_30	U	-38.53		-	0.25	1.58	9999
Al Fashir_36	Al Fashir_31	U	-37.04		-	1.87	4.53	9999
Al Fashir_36	Al Fashir_32	HS	-31.1		0.91	-	0.33	9999
Al Fashir_36	Al Fashir_33	U	-38.98		-	1.1	3.29	9999
Al Fashir_36	Al Fashir_34	U	-38.32		-	2.55	6.15	9999
Al Fashir_36	Al Fashir_35	U	-43.85		-	2.28	5.82	9999
Al Fashir_37	Al Fashir_01	U	-47.23		-	2.26	5.91	9999
Al Fashir_37	Al Fashir_02	U	-40.92		-	0.46	2.21	9999
Al Fashir_37	Al Fashir_03	U	-43.65		-	1.35	4.41	9999
Al Fashir_37	Al Fashir_04	HS	-43.74		0.51	-	1.93	9999
Al Fashir_37	Al Fashir_05	U	-55.77		-	3.24	8.64	9999
Al Fashir_37	Al Fashir_06	U	-46.02		-	2.58	5.88	9999
Al Fashir_37	Al Fashir_07	U	-47.79		-	3.06	8.05	9999
Al Fashir_37	Al Fashir_08	U	-55.34		-	3.73	8.45	9999
Al Fashir_37	Al Fashir_09	U	-45.57		-	1.43	3.19	9999
Al Fashir_37	Al Fashir_10	U	-47.55		-	3.02	7.79	9999
Al Fashir_37	Al Fashir_11	U	-46.61		-	2.28	6.04	9999
Al Fashir_37	Al Fashir_12	U	-40.13		-	0.75	3.66	9999
Al Fashir_37	Al Fashir_13	U	-46.28		-	1.19	3.95	9999
Al Fashir_37	Al Fashir_14	U	-50.39		-	1.32	4.22	9999
Al Fashir_37	Al Fashir_15	U	-47.84		-	2.05	6.15	9999
Al Fashir_37	Al Fashir_16	U	-40.65		-	1.9	5.9	9999
Al Fashir_37	Al Fashir_17	U	-51.04		-	2.49	6.72	9999
Al Fashir_37	Al Fashir_18	PO	-37		6.46	2.52	1.48	-
Al Fashir_37	Al Fashir_19	U	-51.94		-	3.18	7.05	9999
Al Fashir_37	Al Fashir_20	HS	-42.4		0.6	-	1.38	9999
Al Fashir_37	Al Fashir_21	U	-41.43		-	2.3	5.82	9999
Al Fashir_37	Al Fashir_22	U	-45.78		-	0.18	2.25	9999
Al Fashir_37	Al Fashir_23	U	-42.88		-	0.8	3.28	9999
Al Fashir_37	Al Fashir_24	U	-46.65		-	1.14	4.83	9999
Al Fashir_37	Al Fashir_25	U	-43.75		-	3.54	8.57	9999
Al Fashir_37	Al Fashir_26	U	-39.8		-	3.03	7.32	9999
Al Fashir_37	Al Fashir_27	U	-37.87		-	2.48	6.44	9999
Al Fashir_37	Al Fashir_28	U	-47.02		-	1.5	3.27	9999
Al Fashir_37	Al Fashir_29	HS	-45.77		0.2	-	1.51	9999
Al Fashir_37	Al Fashir_30	U	-44.32		-	1.64	5.2	9999
Al Fashir_37	Al Fashir_31	U	-42.82		-	2.03	5.45	9999
Al Fashir_37	Al Fashir_32	U	-36.98		-	2.59	6.55	9999
Al Fashir_37	Al Fashir_33	FS	-42.8		1.96	0.7	-	9999
Al Fashir_37	Al Fashir_34	FS	-39.09		5.02	1.71	-	0.36
Al Fashir_37	Al Fashir_35	PO	-44		5.64	1.65	1.22	-
Al Fashir_37	Al Fashir_36	U	-38.24		-	2.18	6.28	9999
Al Fashir_38	Al Fashir_01	U	-44.96		-	1.83	4.59	9999
Al Fashir_38	Al Fashir_02	U	-38.64		-	0.9	3.45	9999
Al Fashir_38	Al Fashir_03	U	-41.37		-	1.79	5.66	9999
Al Fashir_38	Al Fashir_04	PO	-41		0.98	0.03	1.65	-
Al Fashir_38	Al Fashir_05	U	-53.49		-	2.81	7.32	9999
Al Fashir_38	Al Fashir_06	U	-43.74		-	1.38	3.95	9999
Al Fashir_38	Al Fashir_07	U	-45.52		-	2.16	6.54	9999
Al Fashir_38	Al Fashir_08	U	-53.06		-	3.59	8.12	9999
Al Fashir_38	Al Fashir_09	U	-43.29		-	2.34	6.77	9999
Al Fashir_38	Al Fashir_10	U	-45.27		-	1.81	5.85	9999
Al Fashir_38	Al Fashir_11	U	-44.33		-	1.54	4.88	9999
Al Fashir_38	Al Fashir_12	U	-37.85		-	0.32	2.33	9999
Al Fashir_38	Al Fashir_13	U	-44		-	0.45	2.8	9999
Al Fashir_38	Al Fashir_14	HS	-47.93		0.19	-	2.04	9999
Al Fashir_38	Al Fashir_15	U	-45.57		-	1.31	4.39	9999
Al Fashir_38	Al Fashir_16	U	-38.37		-	1.48	4.58	9999
Al Fashir_38	Al Fashir_17	U	-48.77		-	2.04	5.96	9999
Al Fashir_38	Al Fashir_18	FS	-34.5		6.69	2.64	-	0.11
Al Fashir_38	Al Fashir_19	U	-49.67		-	1.97	5.11	9999
Al Fashir_38	Al Fashir_20	PO	-37.88		2.85	0.74	1.26	-
Al Fashir_38	Al Fashir_21	U	-39.15		-	2.74	7.07	9999
Al Fashir_38	Al Fashir_22	PO	-42.26		1.25	0.22	1.55	-
Al Fashir_38	Al Fashir_23	U	-40.61		-	0.02	2.08	9999
Al Fashir_38	Al Fashir_24	U	-44.38		-	1.66	5.46	9999
Al Fashir_38	Al Fashir_25	U	-41.47		-	2.03	6.21	9999
Al Fashir_38	Al Fashir_26	U	-38.34		-	3.03	7.32	9999
Al Fashir_38	Al Fashir_27	U	-36.41		-	2.48	6.44	9999
Al Fashir_38	Al Fashir_28	U	-44.74		-	2.01	5.05	9999
Al Fashir_38	Al Fashir_29	HS	-42.6		1.1	-	0.9	9999
Al Fashir_38	Al Fashir_30	U	-42.04		-	2.93	6.44	9999
Al Fashir_38	Al Fashir_31	U	-40.55		-	2.47	6.7	9999
Al Fashir_38	Al Fashir_32	U	-35.52		-	2.59	6.55	9999
Al Fashir_38	Al Fashir_33	FS	-40.57		1.92	0.32	-	9999
Al Fashir_38	Al Fashir_34	FS	-38.66		3.18	1.69	-	9999
Al Fashir_38	Al Fashir_35	PO	-42.41		4.95	1.4	1.78	-
Al Fashir_38	Al Fashir_36	U	-35.96		-	1.76	4.95	9999
Al Fashir_38	Al Fashir_37	FS	-31.62		10.13	4.84	-	1.46
Al Fashir_39	Al Fashir_01	U	-55.4		-	2.4	5.28	9999
Al Fashir_39	Al Fashir_02	U	-49.09		-	3.12	7.44	9999
Al Fashir_39	Al Fashir_03	U	-51.81		-	3.5	8.42	9999
Al Fashir_39	Al Fashir_04	U	-52.42		-	2.31	5.31	9999
Al Fashir_39	Al Fashir_05	U	-63.93		-	1.4	6.04	9999
Al Fashir_39	Al Fashir_06	U	-54.18		-	2.55	7.24	9999
Al Fashir_39	Al Fashir_07	U	-55.96		-	4.5	10.15	9999
Al Fashir_39	Al Fashir_08	U	-63.5		-	2.34	7.41	9999
Al Fashir_39	Al Fashir_09	U	-53.73		-	5.17	10.92	9999
Al Fashir_39	Al Fashir_10	U	-55.71		-	2.88	6.33	9999
Al Fashir_39	Al Fashir_11	U	-54.77		-	4.55	10.18	9999
Al Fashir_39	Al Fashir_12	U	-48.29		-	1.89	6.22	9999
Al Fashir_39	Al Fashir_13	U	-54.44		-	2.11	6.81	9999
Al Fashir_39	Al Fashir_14	U	-58.56		-	1.56	5.06	9999
Al Fashir_39	Al Fashir_15	U	-56.01		-	3.65	7.97	9999
Al Fashir_39	Al Fashir_16	U	-48.81		-	0.12	1.7	9999
Al Fashir_39	Al Fashir_17	U	-59.21		-	2.01	5.21	9999
Al Fashir_39	Al Fashir_18	U	-51.63		-	1.05	3.15	9999
Al Fashir_39	Al Fashir_19	FS	-44.89		15.22	6.95	-	9999
Al Fashir_39	Al Fashir_20	U	-51.16		-	1.3	4.41	9999
Al Fashir_39	Al Fashir_21	U	-49.59		-	4	8.39	9999
Al Fashir_39	Al Fashir_22	U	-53.95		-	0.57	3.07	9999
Al Fashir_39	Al Fashir_23	U	-51.05		-	0.36	3.2	9999
Al Fashir_39	Al Fashir_24	U	-54.82		-	0.33	2.49	9999
Al Fashir_39	Al Fashir_25	U	-51.92		-	1.72	4.46	9999
Al Fashir_39	Al Fashir_26	U	-47.22		-	3.49	8.07	9999
Al Fashir_39	Al Fashir_27	U	-45.29		-	3.31	7.01	9999
Al Fashir_39	Al Fashir_28	U	-55.18		-	2.64	5.28	9999
Al Fashir_39	Al Fashir_29	U	-55.44		-	1.33	4.43	9999
Al Fashir_39	Al Fashir_30	U	-52.48		-	3.41	8.2	9999
Al Fashir_39	Al Fashir_31	U	-50.99		-	1.02	4.86	9999
Al Fashir_39	Al Fashir_32	U	-44.4		-	2.94	6.03	9999
Al Fashir_39	Al Fashir_33	U	-52.93		-	1.14	3.74	9999
Al Fashir_39	Al Fashir_34	U	-52.27		-	2.81	7.23	9999
Al Fashir_39	Al Fashir_35	U	-57.81		-	4.17	9.49	9999
Al Fashir_39	Al Fashir_36	U	-46.4		-	2.86	6.86	9999
Al Fashir_39	Al Fashir_37	U	-52.19		-	3.76	8.43	9999
Al Fashir_39	Al Fashir_38	U	-49.92		-	2.55	6.49	9999
Al Fashir_40	Al Fashir_01	U	-51.95		-	3.38	7.7	9999
Al Fashir_40	Al Fashir_02	U	-45.64		-	0.82	2.5	9999
Al Fashir_40	Al Fashir_03	HS	-47.78		0.58	-	2.52	9999
Al Fashir_40	Al Fashir_04	U	-48.97		-	1.64	4.62	9999
Al Fashir_40	Al Fashir_05	U	-60.48		-	4.05	9.09	9999
Al Fashir_40	Al Fashir_06	U	-50.73		-	2.38	6.47	9999
Al Fashir_40	Al Fashir_07	U	-52.51		-	2.62	6.11	9999
Al Fashir_40	Al Fashir_08	U	-60.05		-	5.97	12.54	9999
Al Fashir_40	Al Fashir_09	U	-50.28		-	1.66	5.26	9999
Al Fashir_40	Al Fashir_10	U	-52.26		-	1.57	4.39	9999
Al Fashir_40	Al Fashir_11	U	-51.32		-	3.99	9.03	9999
Al Fashir_40	Al Fashir_12	U	-44.84		-	2.69	6.4	9999
Al Fashir_40	Al Fashir_13	U	-50.99		-	4.24	9.53	9999
Al Fashir_40	Al Fashir_14	HS	-52.95		2.16	-	1.81	9999
Al Fashir_40	Al Fashir_15	U	-52.56		-	3.11	6.89	9999
Al Fashir_40	Al Fashir_16	U	-45.36		-	1.19	3.8	9999
Al Fashir_40	Al Fashir_17	U	-55.76		-	2.38	5.87	9999
Al Fashir_40	Al Fashir_18	U	-48.18		-	2.73	6.56	9999
Al Fashir_40	Al Fashir_19	U	-56.66		-	2.01	6.08	9999
Al Fashir_40	Al Fashir_20	HS	-47.37		0.34	-	2.2	9999
Al Fashir_40	Al Fashir_21	U	-46.14		-	2.44	5.41	9999
Al Fashir_40	Al Fashir_22	U	-50.5		-	1.06	4.51	9999
Al Fashir_40	Al Fashir_23	U	-47.6		-	1.22	3.81	9999
Al Fashir_40	Al Fashir_24	U	-51.37		-	0.14	2.65	9999
Al Fashir_40	Al Fashir_25	U	-48.47		-	2.03	5.9	9999
Al Fashir_40	Al Fashir_26	U	-41.69		-	2.47	5.17	9999
Al Fashir_40	Al Fashir_27	U	-39.76		-	1.74	4.03	9999
Al Fashir_40	Al Fashir_28	HS	-50.93		0.8	-	2.31	9999
Al Fashir_40	Al Fashir_29	U	-51.99		-	3.39	7.71	9999
Al Fashir_40	Al Fashir_30	U	-49.03		-	2.55	6.54	9999
Al Fashir_40	Al Fashir_31	U	-47.54		-	3.17	7.12	9999
Al Fashir_40	Al Fashir_32	U	-38.87		-	1.37	3.05	9999
Al Fashir_40	Al Fashir_33	U	-49.48		-	2.4	6.26	9999
Al Fashir_40	Al Fashir_34	HS	-48.22		0.6	-	3.02	9999
Al Fashir_40	Al Fashir_35	U	-54.35		-	2.12	5.63	9999
Al Fashir_40	Al Fashir_36	U	-42.95		-	2.08	4.44	9999
Al Fashir_40	Al Fashir_37	U	-48.74		-	1.57	5.51	9999
Al Fashir_40	Al Fashir_38	U	-46.47		-	1.93	5.79	9999
Al Fashir_40	Al Fashir_39	U	-56.91		-	1.22	4.39	9999
Al Fashir_41	Al Fashir_01	U	-40.94		-	2.02	4.34	9999
Al Fashir_41	Al Fashir_02	HS	-33.92		0.7	-	1.38	9999
Al Fashir_41	Al Fashir_03	HS	-37.02		0.33	-	1.99	9999
Al Fashir_41	Al Fashir_04	U	-37.96		-	0.7	2.52	9999
Al Fashir_41	Al Fashir_05	U	-49.47		-	2.28	5.78	9999
Al Fashir_41	Al Fashir_06	U	-39.72		-	1.97	5.23	9999
Al Fashir_41	Al Fashir_07	U	-41.5		-	0.98	3.54	9999
Al Fashir_41	Al Fashir_08	U	-49.04		-	2.59	7.45	9999
Al Fashir_41	Al Fashir_09	U	-39.27		-	0.29	2.37	9999
Al Fashir_41	Al Fashir_10	U	-41.25		-	0.37	2.45	9999
Al Fashir_41	Al Fashir_11	U	-40.31		-	2.4	5.88	9999
Al Fashir_41	Al Fashir_12	HS	-33.45		0.38	-	0.45	9999
Al Fashir_41	Al Fashir_13	U	-39.98		-	1.19	4.34	9999
Al Fashir_41	Al Fashir_14	U	-44.1		-	1.57	5.35	9999
Al Fashir_41	Al Fashir_15	U	-41.55		-	1.32	2.88	9999
Al Fashir_41	Al Fashir_16	FS	-28.31		6.04	3.07	-	9999
Al Fashir_41	Al Fashir_17	U	-44.75		-	1.93	5.1	9999
Al Fashir_41	Al Fashir_18	U	-37.17		-	0.57	2.73	9999
Al Fashir_41	Al Fashir_19	U	-45.65		-	1.16	3.72	9999
Al Fashir_41	Al Fashir_20	U	-36.7		-	1.65	5.36	9999
Al Fashir_41	Al Fashir_21	HS	-34.92		0.22	-	2.16	9999
Al Fashir_41	Al Fashir_22	U	-39.49		-	0.27	3.04	9999
Al Fashir_41	Al Fashir_23	U	-36.59		-	1.7	4.47	9999
Al Fashir_41	Al Fashir_24	HS	-39.63		0.72	-	0.78	9999
Al Fashir_41	Al Fashir_25	U	-37.46		-	1.16	4.37	9999
Al Fashir_41	Al Fashir_26	U	-34.32		-	1.63	4.42	9999
Al Fashir_41	Al Fashir_27	U	-32.39		-	0.68	2.99	9999
Al Fashir_41	Al Fashir_28	U	-40.72		-	0.81	2.84	9999
Al Fashir_41	Al Fashir_29	U	-40.98		-	2.52	6.38	9999
Al Fashir_41	Al Fashir_30	U	-38.02		-	1.95	4.23	9999
Al Fashir_41	Al Fashir_31	U	-36.53		-	0.5	1.93	9999
Al Fashir_41	Al Fashir_32	HS	-31.07		0.43	-	1.29	9999
Al Fashir_41	Al Fashir_33	U	-38.47		-	1.35	4.51	9999
Al Fashir_41	Al Fashir_34	U	-37.81		-	1.79	4.96	9999
Al Fashir_41	Al Fashir_35	U	-43.35		-	0.44	3.05	9999
Al Fashir_41	Al Fashir_36	FS	-29.46		2.48	1.3	-	9999
Al Fashir_41	Al Fashir_37	U	-37.73		-	1.43	5.09	9999
Al Fashir_41	Al Fashir_38	U	-35.46		-	1	3.77	9999
Al Fashir_41	Al Fashir_39	U	-45.9		-	0.37	2.03	9999
Al Fashir_41	Al Fashir_40	U	-42.45		-	0.56	2.11	9999
Al Fashir_42	Al Fashir_01	U	-49.79		-	0.31	1.89	9999
Al Fashir_42	Al Fashir_02	U	-43.48		-	2.48	5.99	9999
Al Fashir_42	Al Fashir_03	U	-46.21		-	1.01	3.08	9999
Al Fashir_42	Al Fashir_04	U	-46.82		-	2.63	6.26	9999
Al Fashir_42	Al Fashir_05	U	-58.33		-	1.7	4.89	9999
Al Fashir_42	Al Fashir_06	U	-48.58		-	2.56	7.36	9999
Al Fashir_42	Al Fashir_07	U	-50.35		-	1.74	4.8	9999
Al Fashir_42	Al Fashir_08	U	-57.9		-	0.23	3.25	9999
Al Fashir_42	Al Fashir_09	U	-48.13		-	1.21	3.88	9999
Al Fashir_42	Al Fashir_10	U	-50.11		-	1.96	4.88	9999
Al Fashir_42	Al Fashir_11	HS	-49.01		0.16	-	2.87	9999
Al Fashir_42	Al Fashir_12	U	-42.69		-	0.1	2.12	9999
Al Fashir_42	Al Fashir_13	HS	-48.82		0.02	-	3.57	9999
Al Fashir_42	Al Fashir_14	U	-52.95		-	4.08	8.47	9999
Al Fashir_42	Al Fashir_15	PO	-43.52		6.88	2.39	2	-
Al Fashir_42	Al Fashir_16	U	-43.21		-	3.07	6.82	9999
Al Fashir_42	Al Fashir_17	U	-53.6		-	1.62	4.07	9999
Al Fashir_42	Al Fashir_18	U	-46.02		-	2.61	5.68	9999
Al Fashir_42	Al Fashir_19	U	-54.5		-	3.39	7.64	9999
Al Fashir_42	Al Fashir_20	U	-45.56		-	2.92	6.32	9999
Al Fashir_42	Al Fashir_21	U	-43.99		-	0.98	3.65	9999
Al Fashir_42	Al Fashir_22	U	-48.34		-	2.19	5.87	9999
Al Fashir_42	Al Fashir_23	U	-45.44		-	2.31	6	9999
Al Fashir_42	Al Fashir_24	U	-49.21		-	1.85	4.97	9999
Al Fashir_42	Al Fashir_25	HS	-45.64		0.67	-	0.52	9999
Al Fashir_42	Al Fashir_26	U	-43.18		-	2.48	5.67	9999
Al Fashir_42	Al Fashir_27	U	-41.24		-	0.61	2.06	9999
Al Fashir_42	Al Fashir_28	U	-49.58		-	2.05	4.44	9999
Al Fashir_42	Al Fashir_29	U	-48.42		-	4.2	9.39	9999
Al Fashir_42	Al Fashir_30	HS	-46.56		0.31	-	0.79	9999
Al Fashir_42	Al Fashir_31	U	-45.38		-	2.82	7.1	9999
Al Fashir_42	Al Fashir_32	U	-40.36		-	2.08	4.98	9999
Al Fashir_42	Al Fashir_33	U	-47.33		-	3.06	7.2	9999
Al Fashir_42	Al Fashir_34	U	-46.67		-	3.13	6.64	9999
Al Fashir_42	Al Fashir_35	U	-52.2		-	4.06	8.95	9999
Al Fashir_42	Al Fashir_36	HS	-40.58		0.22	-	1.25	9999
Al Fashir_42	Al Fashir_37	U	-46.59		-	3.83	8.88	9999
Al Fashir_42	Al Fashir_38	U	-44.31		-	3.09	7.12	9999
Al Fashir_42	Al Fashir_39	U	-54.75		-	3.95	8.39	9999
Al Fashir_42	Al Fashir_40	U	-51.3		-	3.52	8.03	9999
Al Fashir_42	Al Fashir_41	U	-40.29		-	1.39	4.24	9999
Al Fashir_43	Al Fashir_01	FS	-49.51		1.62	0.1	-	9999
Al Fashir_43	Al Fashir_02	U	-44.82		-	1.99	5.85	9999
Al Fashir_43	Al Fashir_03	U	-47.54		-	2.76	6.45	9999
Al Fashir_43	Al Fashir_04	U	-48.15		-	3.44	7.69	9999
Al Fashir_43	Al Fashir_05	U	-59.66		-	2.83	7.73	9999
Al Fashir_43	Al Fashir_06	U	-49.91		-	1.44	4.71	9999
Al Fashir_43	Al Fashir_07	U	-51.69		-	2.06	4.63	9999
Al Fashir_43	Al Fashir_08	U	-59.23		-	1.84	6.58	9999
Al Fashir_43	Al Fashir_09	U	-49.46		-	2.16	4.29	9999
Al Fashir_43	Al Fashir_10	U	-51.44		-	1.67	4.9	9999
Al Fashir_43	Al Fashir_11	HS	-50.08		0.42	-	2.4	9999
Al Fashir_43	Al Fashir_12	U	-44.02		-	0.76	3.52	9999
Al Fashir_43	Al Fashir_13	U	-50.17		-	1.47	4.78	9999
Al Fashir_43	Al Fashir_14	U	-54.29		-	4.16	9.07	9999
Al Fashir_43	Al Fashir_15	HS	-51.71		0.02	-	2.74	9999
Al Fashir_43	Al Fashir_16	U	-44.54		-	1.59	3.93	9999
Al Fashir_43	Al Fashir_17	U	-54.94		-	2.14	6.03	9999
Al Fashir_43	Al Fashir_18	U	-47.36		-	3.86	8.72	9999
Al Fashir_43	Al Fashir_19	U	-55.84		-	2.5	6.32	9999
Al Fashir_43	Al Fashir_20	U	-46.89		-	2.02	6.17	9999
Al Fashir_43	Al Fashir_21	HS	-45.12		0.21	-	1.18	9999
Al Fashir_43	Al Fashir_22	U	-49.68		-	3.4	7.22	9999
Al Fashir_43	Al Fashir_23	HS	-46.1		0.68	-	0.74	9999
Al Fashir_43	Al Fashir_24	U	-50.55		-	1.4	3.84	9999
Al Fashir_43	Al Fashir_25	U	-47.65		-	1.29	3.91	9999
Al Fashir_43	Al Fashir_26	HS	-41.96		0.3	-	1.47	9999
Al Fashir_43	Al Fashir_27	U	-40.33		-	0.26	1.26	9999
Al Fashir_43	Al Fashir_28	U	-50.91		-	1.14	2.81	9999
Al Fashir_43	Al Fashir_29	U	-51.16		-	2.9	7.1	9999
Al Fashir_43	Al Fashir_30	HS	-46.61		1.6	-	0.49	9999
Al Fashir_43	Al Fashir_31	U	-46.72		-	1.54	4.25	9999
Al Fashir_43	Al Fashir_32	U	-39.44		-	1.06	2.86	9999
Al Fashir_43	Al Fashir_33	U	-48.66		-	2.94	7.71	9999
Al Fashir_43	Al Fashir_34	U	-48		-	3.58	8.36	9999
Al Fashir_43	Al Fashir_35	U	-53.54		-	3.76	9.04	9999
Al Fashir_43	Al Fashir_36	U	-42.13		-	0.23	1.03	9999
Al Fashir_43	Al Fashir_37	U	-47.92		-	4.03	9.14	9999
Al Fashir_43	Al Fashir_38	U	-45.65		-	3.13	7.63	9999
Al Fashir_43	Al Fashir_39	U	-56.09		-	1.54	4.66	9999
Al Fashir_43	Al Fashir_40	U	-52.64		-	2.87	6.56	9999
Al Fashir_43	Al Fashir_41	U	-41.63		-	1.84	4.25	9999
Al Fashir_43	Al Fashir_42	U	-50.48		-	0.38	2.46	9999
Al Fashir_44	Al Fashir_01	U	-48.45		-	1.78	4.03	9999
Al Fashir_44	Al Fashir_02	U	-42.13		-	1.64	5.2	9999
Al Fashir_44	Al Fashir_03	HS	-44.05		0.81	-	2.27	9999
Al Fashir_44	Al Fashir_04	U	-45.47		-	3.09	6.54	9999
Al Fashir_44	Al Fashir_05	U	-56.98		-	0.88	4.49	9999
Al Fashir_44	Al Fashir_06	U	-47.23		-	2.92	6.78	9999
Al Fashir_44	Al Fashir_07	U	-49.01		-	3.1	6.7	9999
Al Fashir_44	Al Fashir_08	U	-56.55		-	0.93	5.28	9999
Al Fashir_44	Al Fashir_09	HS	-46.11		0.67	-	1.3	9999
Al Fashir_44	Al Fashir_10	U	-48.76		-	0.47	4.1	9999
Al Fashir_44	Al Fashir_11	PO	-42.43		5.39	1.76	2.6	-
Al Fashir_44	Al Fashir_12	U	-41.34		-	2.16	4.38	9999
Al Fashir_44	Al Fashir_13	U	-47.49		-	0.49	2.89	9999
Al Fashir_44	Al Fashir_14	U	-51.61		-	0.87	4.6	9999
Al Fashir_44	Al Fashir_15	U	-49.05		-	0.39	2.11	9999
Al Fashir_44	Al Fashir_16	U	-41.86		-	0.3	1.02	9999
Al Fashir_44	Al Fashir_17	U	-52.26		-	2.76	6.84	9999
Al Fashir_44	Al Fashir_18	U	-44.68		-	0.86	3.93	9999
Al Fashir_44	Al Fashir_19	U	-53.16		-	2.56	6.4	9999
Al Fashir_44	Al Fashir_20	U	-44.21		-	2.96	7.34	9999
Al Fashir_44	Al Fashir_21	HS	-42.37		0.28	-	1.8	9999
Al Fashir_44	Al Fashir_22	U	-46.99		-	2.87	6.35	9999
Al Fashir_44	Al Fashir_23	U	-44.1		-	2.54	5.21	9999
Al Fashir_44	Al Fashir_24	U	-47.86		-	1.85	4.44	9999
Al Fashir_44	Al Fashir_25	U	-44.96		-	0.5	3.61	9999
Al Fashir_44	Al Fashir_26	U	-41.83		-	0.68	2.63	9999
Al Fashir_44	Al Fashir_27	U	-39.9		-	0.99	3.06	9999
Al Fashir_44	Al Fashir_28	U	-48.23		-	2.07	5.19	9999
Al Fashir_44	Al Fashir_29	U	-48.47		-	3.28	7.57	9999
Al Fashir_44	Al Fashir_30	U	-45.53		-	2.72	6.14	9999
Al Fashir_44	Al Fashir_31	U	-44.04		-	1.43	3.39	9999
Al Fashir_44	Al Fashir_32	U	-39.01		-	1.8	4.66	9999
Al Fashir_44	Al Fashir_33	U	-45.98		-	3.07	7.63	9999
Al Fashir_44	Al Fashir_34	U	-45.32		-	3.7	7.9	9999
Al Fashir_44	Al Fashir_35	U	-50.85		-	1.99	6.36	9999
Al Fashir_44	Al Fashir_36	U	-39.45		-	1.16	2.04	9999
Al Fashir_44	Al Fashir_37	U	-45.24		-	3.33	8.03	9999
Al Fashir_44	Al Fashir_38	U	-42.97		-	2.91	6.7	9999
Al Fashir_44	Al Fashir_39	U	-53.41		-	1.74	5.86	9999
Al Fashir_44	Al Fashir_40	U	-49.96		-	1.8	4.98	9999
Al Fashir_44	Al Fashir_41	U	-38.95		-	0.08	0.46	9999
Al Fashir_44	Al Fashir_42	U	-47.8		-	1.65	4.62	9999
Al Fashir_44	Al Fashir_43	U	-49.14		-	0.6	1.92	9999
Al Fashir_45	Al Fashir_01	U	-50.71		-	0.12	2.71	9999
Al Fashir_45	Al Fashir_02	U	-44.4		-	1.4	4.8	9999
Al Fashir_45	Al Fashir_03	U	-47.12		-	0.9	3.65	9999
Al Fashir_45	Al Fashir_04	U	-47.74		-	4.46	10.18	9999
Al Fashir_45	Al Fashir_05	U	-59.25		-	1.93	5.87	9999
Al Fashir_45	Al Fashir_06	U	-49.49		-	4.32	8.74	9999
Al Fashir_45	Al Fashir_07	U	-51.27		-	4.4	8.93	9999
Al Fashir_45	Al Fashir_08	U	-58.82		-	0.31	3.64	9999
Al Fashir_45	Al Fashir_09	HS	-48.72		0.33	-	2.19	9999
Al Fashir_45	Al Fashir_10	U	-51.03		-	2.68	7.78	9999
Al Fashir_45	Al Fashir_11	FS	-43.68		6.4	3.36	-	9999
Al Fashir_45	Al Fashir_12	U	-43.6		-	0.1	1.47	9999
Al Fashir_45	Al Fashir_13	FS	-43.59		6.17	2.47	-	9999
Al Fashir_45	Al Fashir_14	U	-53.87		-	0.72	3.48	9999
Al Fashir_45	Al Fashir_15	U	-51.32		-	2.62	7.03	9999
Al Fashir_45	Al Fashir_16	U	-44.13		-	2.25	5.1	9999
Al Fashir_45	Al Fashir_17	U	-54.52		-	1.73	4.99	9999
Al Fashir_45	Al Fashir_18	U	-46.94		-	1.77	5.4	9999
Al Fashir_45	Al Fashir_19	U	-55.42		-	1.66	5.66	9999
Al Fashir_45	Al Fashir_20	U	-46.47		-	3.32	8.61	9999
Al Fashir_45	Al Fashir_21	U	-44.91		-	1.25	3.3	9999
Al Fashir_45	Al Fashir_22	U	-49.26		-	3.21	6.96	9999
Al Fashir_45	Al Fashir_23	U	-46.36		-	2.5	6.65	9999
Al Fashir_45	Al Fashir_24	U	-50.13		-	1.57	5.23	9999
Al Fashir_45	Al Fashir_25	U	-47.23		-	1.26	5.35	9999
Al Fashir_45	Al Fashir_26	U	-43.28		-	2.22	4.93	9999
Al Fashir_45	Al Fashir_27	U	-41.34		-	2.96	6.08	9999
Al Fashir_45	Al Fashir_28	U	-50.49		-	0.94	4.73	9999
Al Fashir_45	Al Fashir_29	U	-50.74		-	3.96	8.63	9999
Al Fashir_45	Al Fashir_30	U	-47.79		-	2.06	6.01	9999
Al Fashir_45	Al Fashir_31	U	-46.3		-	1.39	3.51	9999
Al Fashir_45	Al Fashir_32	U	-40.46		-	2.06	5.31	9999
Al Fashir_45	Al Fashir_33	U	-48.24		-	0.71	3.3	9999
Al Fashir_45	Al Fashir_34	U	-47.59		-	3.77	9.14	9999
Al Fashir_45	Al Fashir_35	U	-53.12		-	2.26	5.77	9999
Al Fashir_45	Al Fashir_36	U	-41.72		-	1.06	4.05	9999
Al Fashir_45	Al Fashir_37	U	-47.5		-	0.76	3.41	9999
Al Fashir_45	Al Fashir_38	U	-45.23		-	0.74	3.88	9999
Al Fashir_45	Al Fashir_39	U	-55.67		-	3.37	8.66	9999
Al Fashir_45	Al Fashir_40	U	-52.22		-	4.83	10.34	9999
Al Fashir_45	Al Fashir_41	U	-41.21		-	2.25	5.1	9999
Al Fashir_45	Al Fashir_42	HS	-49.66		0.4	-	2.74	9999
Al Fashir_45	Al Fashir_43	U	-51.4		-	1.63	4.4	9999
Al Fashir_45	Al Fashir_44	HS	-46.68		2.04	-	1.59	9999
Al Fashir_46	Al Fashir_01	U	-52.36		-	2.63	5.54	9999
Al Fashir_46	Al Fashir_02	U	-46.05		-	0.8	3.74	9999
Al Fashir_46	Al Fashir_03	U	-48.77		-	1.62	5.55	9999
Al Fashir_46	Al Fashir_04	U	-49.39		-	2	4.87	9999
Al Fashir_46	Al Fashir_05	U	-60.9		-	0.94	4.65	9999
Al Fashir_46	Al Fashir_06	U	-51.14		-	0.45	2.16	9999
Al Fashir_46	Al Fashir_07	U	-52.92		-	2.36	5.63	9999
Al Fashir_46	Al Fashir_08	U	-60.46		-	4.53	9.57	9999
Al Fashir_46	Al Fashir_09	U	-50.7		-	1.56	5.29	9999
Al Fashir_46	Al Fashir_10	U	-52.68		-	2.21	6.36	9999
Al Fashir_46	Al Fashir_11	U	-51.73		-	3.67	8.8	9999
Al Fashir_46	Al Fashir_12	U	-45.25		-	2.77	6.16	9999
Al Fashir_46	Al Fashir_13	U	-51.41		-	3.92	9.3	9999
Al Fashir_46	Al Fashir_14	HS	-54.71		0.81	-	2.67	9999
Al Fashir_46	Al Fashir_15	U	-52.97		-	3	6.92	9999
Al Fashir_46	Al Fashir_16	HS	-45.65		0.13	-	0.77	9999
Al Fashir_46	Al Fashir_17	U	-56.17		-	1.52	5.22	9999
Al Fashir_46	Al Fashir_18	U	-48.59		-	3.37	7.06	9999
Al Fashir_46	Al Fashir_19	U	-57.07		-	3.17	7.8	9999
Al Fashir_46	Al Fashir_20	HS	-47.49		0.63	-	1.73	9999
Al Fashir_46	Al Fashir_21	U	-46.55		-	0.27	2.42	9999
Al Fashir_46	Al Fashir_22	U	-50.91		-	2.93	7.38	9999
Al Fashir_46	Al Fashir_23	U	-48.01		-	1.21	3.07	9999
Al Fashir_46	Al Fashir_24	U	-51.78		-	3.06	7.18	9999
Al Fashir_46	Al Fashir_25	U	-48.88		-	2.37	6.53	9999
Al Fashir_46	Al Fashir_26	U	-45.74		-	0.38	2.24	9999
Al Fashir_46	Al Fashir_27	U	-43.81		-	1.53	3.96	9999
Al Fashir_46	Al Fashir_28	U	-52.14		-	2.4	6	9999
Al Fashir_46	Al Fashir_29	U	-48.41		-	0.76	3.56	9999
Al Fashir_46	Al Fashir_30	U	-49.44		-	2.43	4.32	9999
Al Fashir_46	Al Fashir_31	U	-47.95		-	2.37	5.56	9999
Al Fashir_46	Al Fashir_32	U	-42.92		-	0.43	2.32	9999
Al Fashir_46	Al Fashir_33	U	-49.89		-	2.89	7.75	9999
Al Fashir_46	Al Fashir_34	U	-49.24		-	0.56	2.99	9999
Al Fashir_46	Al Fashir_35	U	-54.77		-	3.03	8.26	9999
Al Fashir_46	Al Fashir_36	U	-43.37		-	1.47	3.52	9999
Al Fashir_46	Al Fashir_37	U	-49.15		-	0.65	4.04	9999
Al Fashir_46	Al Fashir_38	U	-46.88		-	0.23	2.72	9999
Al Fashir_46	Al Fashir_39	U	-57.32		-	3.89	8.79	9999
Al Fashir_46	Al Fashir_40	HS	-53.15		0.72	-	0.22	9999
Al Fashir_46	Al Fashir_41	U	-42.86		-	0.49	1.38	9999
Al Fashir_46	Al Fashir_42	U	-51.71		-	2.96	6.88	9999
Al Fashir_46	Al Fashir_43	U	-53.05		-	3.06	6.43	9999
Al Fashir_46	Al Fashir_44	U	-50.37		-	1.65	3.79	9999
Al Fashir_46	Al Fashir_45	U	-52.63		-	3.17	6.86	9999
Al Fashir_47	Al Fashir_01	U	-55.19		-	2.33	5.5	9999
Al Fashir_47	Al Fashir_02	HS	-48.74		0.14	-	1.77	9999
Al Fashir_47	Al Fashir_03	HS	-51.46		0.14	-	1.37	9999
Al Fashir_47	Al Fashir_04	U	-52.22		-	4.22	9.24	9999
Al Fashir_47	Al Fashir_05	U	-63.73		-	2.67	5.76	9999
Al Fashir_47	Al Fashir_06	HS	-53.83		0.14	-	2.12	9999
Al Fashir_47	Al Fashir_07	U	-55.75		-	0.03	2.25	9999
Al Fashir_47	Al Fashir_08	U	-63.3		-	1.23	4.42	9999
Al Fashir_47	Al Fashir_09	U	-53.53		-	1.76	4.99	9999
Al Fashir_47	Al Fashir_10	U	-55.51		-	3.2	7.74	9999
Al Fashir_47	Al Fashir_11	U	-54.57		-	0.56	2.73	9999
Al Fashir_47	Al Fashir_12	U	-48.08		-	1.21	4.28	9999
Al Fashir_47	Al Fashir_13	U	-54.24		-	0.88	3.3	9999
Al Fashir_47	Al Fashir_14	U	-58.35		-	5.49	11.53	9999
Al Fashir_47	Al Fashir_15	U	-55.8		-	3.39	7.69	9999
Al Fashir_47	Al Fashir_16	U	-48.61		-	1.27	4.02	9999
Al Fashir_47	Al Fashir_17	U	-59		-	1.65	5.13	9999
Al Fashir_47	Al Fashir_18	U	-51.42		-	3.47	7.3	9999
Al Fashir_47	Al Fashir_19	U	-59.9		-	3.56	9.3	9999
Al Fashir_47	Al Fashir_20	U	-50.96		-	3.07	8.12	9999
Al Fashir_47	Al Fashir_21	U	-49.39		-	1.43	3.69	9999
Al Fashir_47	Al Fashir_22	U	-53.74		-	4.7	10.16	9999
Al Fashir_47	Al Fashir_23	U	-50.84		-	4.05	9.49	9999
Al Fashir_47	Al Fashir_24	U	-54.61		-	1.84	5.87	9999
Al Fashir_47	Al Fashir_25	U	-51.71		-	2.13	5.88	9999
Al Fashir_47	Al Fashir_26	U	-48.57		-	2.25	6.28	9999
Al Fashir_47	Al Fashir_27	U	-46.64		-	3.22	6.9	9999
Al Fashir_47	Al Fashir_28	U	-54.97		-	1.4	2.65	9999
Al Fashir_47	Al Fashir_29	U	-55.24		-	4.59	10.08	9999
Al Fashir_47	Al Fashir_30	U	-52.28		-	3.19	6.83	9999
Al Fashir_47	Al Fashir_31	U	-50.78		-	2.76	7.23	9999
Al Fashir_47	Al Fashir_32	U	-45.75		-	1.32	3.76	9999
Al Fashir_47	Al Fashir_33	U	-52.72		-	2.74	7	9999
Al Fashir_47	Al Fashir_34	U	-52.07		-	3.52	8.05	9999
Al Fashir_47	Al Fashir_35	U	-57.6		-	2.44	6.67	9999
Al Fashir_47	Al Fashir_36	HS	-45.74		0.46	-	1.1	9999
Al Fashir_47	Al Fashir_37	U	-51.98		-	2.83	7.36	9999
Al Fashir_47	Al Fashir_38	U	-49.71		-	2.86	6.81	9999
Al Fashir_47	Al Fashir_39	U	-60.15		-	2.02	5.8	9999
Al Fashir_47	Al Fashir_40	U	-56.7		-	1.9	6.04	9999
Al Fashir_47	Al Fashir_41	U	-45.69		-	1.52	4.35	9999
Al Fashir_47	Al Fashir_42	U	-54.55		-	3.71	7.37	9999
Al Fashir_47	Al Fashir_43	U	-55.88		-	0.32	2.14	9999
Al Fashir_47	Al Fashir_44	U	-53.2		-	1.27	4.6	9999
Al Fashir_47	Al Fashir_45	U	-55.46		-	0.75	3.12	9999
Al Fashir_47	Al Fashir_46	U	-57.11		-	3.64	8.37	9999
Al Fashir_48	Al Fashir_01	U	-44.93		-	3.63	8.41	9999
Al Fashir_48	Al Fashir_02	HS	-38.53		0.08	-	0.52	9999
Al Fashir_48	Al Fashir_03	U	-41.34		-	0.27	1.3	9999
Al Fashir_48	Al Fashir_04	FS	-40.47		1.48	0.08	-	9999
Al Fashir_48	Al Fashir_05	U	-53.46		-	1.42	5.52	9999
Al Fashir_48	Al Fashir_06	U	-43.71		-	1.02	3.6	9999
Al Fashir_48	Al Fashir_07	HS	-44.65		0.84	-	0.52	9999
Al Fashir_48	Al Fashir_08	U	-53.03		-	2.66	6.45	9999
Al Fashir_48	Al Fashir_09	U	-43.26		-	4.64	10.05	9999
Al Fashir_48	Al Fashir_10	HS	-43.72		1.52	-	0.16	9999
Al Fashir_48	Al Fashir_11	U	-44.3		-	2.87	6.5	9999
Al Fashir_48	Al Fashir_12	U	-37.82		-	1.8	5.31	9999
Al Fashir_48	Al Fashir_13	U	-43.97		-	2.71	6.91	9999
Al Fashir_48	Al Fashir_14	U	-48.09		-	1.28	3.28	9999
Al Fashir_48	Al Fashir_15	U	-45.54		-	1.13	3.59	9999
Al Fashir_48	Al Fashir_16	U	-38.34		-	1.46	4.66	9999
Al Fashir_48	Al Fashir_17	U	-48.74		-	1.67	4.52	9999
Al Fashir_48	Al Fashir_18	HS	-39.77		1.39	-	0.05	9999
Al Fashir_48	Al Fashir_19	U	-49.64		-	0.89	3.84	9999
Al Fashir_48	Al Fashir_20	FS	-34.79		5.91	2.91	-	9999
Al Fashir_48	Al Fashir_21	U	-39.12		-	2.45	6.09	9999
Al Fashir_48	Al Fashir_22	U	-43.48		-	0.47	3.39	9999
Al Fashir_48	Al Fashir_23	HS	-40.07		0.5	-	0.31	9999
Al Fashir_48	Al Fashir_24	U	-44.35		-	1.75	4.14	9999
Al Fashir_48	Al Fashir_25	U	-41.45		-	0.35	2.01	9999
Al Fashir_48	Al Fashir_26	U	-37.74		-	2.3	5.58	9999
Al Fashir_48	Al Fashir_27	U	-35.81		-	1.28	3.27	9999
Al Fashir_48	Al Fashir_28	U	-44.71		-	3.87	8.41	9999
Al Fashir_48	Al Fashir_29	U	-44.97		-	1.63	5.48	9999
Al Fashir_48	Al Fashir_30	U	-42.01		-	1.77	4.54	9999
Al Fashir_48	Al Fashir_31	U	-40.52		-	3.32	7.96	9999
Al Fashir_48	Al Fashir_32	U	-34.92		-	1.38	3.73	9999
Al Fashir_48	Al Fashir_33	U	-42.46		-	1.04	3.89	9999
Al Fashir_48	Al Fashir_34	FS	-39.35		2.46	0.58	-	9999
Al Fashir_48	Al Fashir_35	U	-47.34		-	2.57	6.51	9999
Al Fashir_48	Al Fashir_36	U	-35.94		-	1.07	4.13	9999
Al Fashir_48	Al Fashir_37	U	-41.72		-	1.23	4.48	9999
Al Fashir_48	Al Fashir_38	HS	-39.17		0.28	-	2.4	0.29
Al Fashir_48	Al Fashir_39	HS	-49.69		0.19	-	1.26	9999
Al Fashir_48	Al Fashir_40	HS	-46.03		0.41	-	1.72	9999
Al Fashir_48	Al Fashir_41	U	-35.43		-	0.62	3.37	9999
Al Fashir_48	Al Fashir_42	U	-44.28		-	1.48	3.44	9999
Al Fashir_48	Al Fashir_43	U	-45.62		-	3.23	7.83	9999
Al Fashir_48	Al Fashir_44	U	-42.94		-	0.91	4.56	9999
Al Fashir_48	Al Fashir_45	U	-45.2		-	4.84	10.7	9999
Al Fashir_48	Al Fashir_46	U	-46.85		-	1.64	4.1	9999
Al Fashir_48	Al Fashir_47	U	-49.68		-	4.16	9.18	9999
Al Fashir_49	Al Fashir_01	U	-49.01		-	1.03	3.79	9999
Al Fashir_49	Al Fashir_02	U	-42.7		-	1.07	3.35	9999
Al Fashir_49	Al Fashir_03	U	-45.42		-	1.93	5.77	9999
Al Fashir_49	Al Fashir_04	U	-46.04		-	3.16	6.99	9999
Al Fashir_49	Al Fashir_05	U	-57.55		-	2.88	6.85	9999
Al Fashir_49	Al Fashir_06	U	-47.8		-	1.58	5.63	9999
Al Fashir_49	Al Fashir_07	U	-49.57		-	3.37	7.78	9999
Al Fashir_49	Al Fashir_08	U	-57.12		-	4.28	9.46	9999
Al Fashir_49	Al Fashir_09	HS	-45.43		1.92	-	0.18	9999
Al Fashir_49	Al Fashir_10	U	-49.33		-	2.91	6.32	9999
Al Fashir_49	Al Fashir_11	U	-48.39		-	0.58	4.03	9999
Al Fashir_49	Al Fashir_12	U	-41.91		-	1.51	4.81	9999
Al Fashir_49	Al Fashir_13	U	-48.06		-	1.14	4.95	9999
Al Fashir_49	Al Fashir_14	U	-52.17		-	2.96	7.59	9999
Al Fashir_49	Al Fashir_15	U	-49.62		-	2.74	6.42	9999
Al Fashir_49	Al Fashir_16	HS	-42.26		0.17	-	1.26	9999
Al Fashir_49	Al Fashir_17	U	-52.82		-	1.61	4.16	9999
Al Fashir_49	Al Fashir_18	U	-45.24		-	4.03	8.18	9999
Al Fashir_49	Al Fashir_19	U	-53.72		-	2.29	6.67	9999
Al Fashir_49	Al Fashir_20	U	-44.78		-	4.43	9.76	9999
Al Fashir_49	Al Fashir_21	HS	-40.99		2.22	-	0.93	9999
Al Fashir_49	Al Fashir_22	U	-47.56		-	4.38	9.29	9999
Al Fashir_49	Al Fashir_23	U	-44.66		-	2.72	6.91	9999
Al Fashir_49	Al Fashir_24	U	-48.43		-	1.5	4.8	9999
Al Fashir_49	Al Fashir_25	U	-45.53		-	1.45	4.32	9999
Al Fashir_49	Al Fashir_26	HS	-40.71		1.69	-	0.78	9999
Al Fashir_49	Al Fashir_27	U	-40.46		-	0.57	2.34	9999
Al Fashir_49	Al Fashir_28	HS	-46.59		2.21	-	0.05	9999
Al Fashir_49	Al Fashir_29	U	-49.06		-	3.36	7.88	9999
Al Fashir_49	Al Fashir_30	HS	-46.07		0.02	-	1.46	9999
Al Fashir_49	Al Fashir_31	FS	-41.73		2.87	1.2	-	9999
Al Fashir_49	Al Fashir_32	FS	-36.24		3.33	0.79	-	9999
Al Fashir_49	Al Fashir_33	U	-46.55		-	2.53	6.69	9999
Al Fashir_49	Al Fashir_34	U	-45.89		-	4.39	9.12	9999
Al Fashir_49	Al Fashir_35	U	-51.42		-	4.29	9.43	9999
Al Fashir_49	Al Fashir_36	FS	-37.91		2.11	0.83	-	9999
Al Fashir_49	Al Fashir_37	U	-45.81		-	4.37	9.71	9999
Al Fashir_49	Al Fashir_38	U	-43.53		-	4.4	9.15	9999
Al Fashir_49	Al Fashir_39	U	-53.97		-	2.12	5.94	9999
Al Fashir_49	Al Fashir_40	U	-50.52		-	3.68	7.49	9999
Al Fashir_49	Al Fashir_41	U	-39.51		-	0.81	2.55	9999
Al Fashir_49	Al Fashir_42	U	-48.37		-	1.78	3.52	9999
Al Fashir_49	Al Fashir_43	HS	-48.34		1.36	-	0.92	9999
Al Fashir_49	Al Fashir_44	U	-47.02		-	0.96	3.26	9999
Al Fashir_49	Al Fashir_45	HS	-48.95		0.33	-	2.47	9999
Al Fashir_49	Al Fashir_46	U	-50.93		-	2.1	5.29	9999
Al Fashir_49	Al Fashir_47	HS	-53.58		0.19	-	1.38	9999
Al Fashir_49	Al Fashir_48	U	-43.5		-	4.05	8.78	9999
Al Fashir_50	Al Fashir_01	U	-45.79		-	4.06	8.55	9999
Al Fashir_50	Al Fashir_02	HS	-38.59		0.89	-	0.08	9999
Al Fashir_50	Al Fashir_03	HS	-41.67		0.54	-	0.59	9999
Al Fashir_50	Al Fashir_04	FS	-40.57		2.25	0.73	-	9999
Al Fashir_50	Al Fashir_05	U	-54.33		-	3.95	8.48	9999
Al Fashir_50	Al Fashir_06	U	-44.58		-	1.9	5.54	9999
Al Fashir_50	Al Fashir_07	U	-46.35		-	0.24	1.31	9999
Al Fashir_50	Al Fashir_08	U	-53.9		-	2.95	6.84	9999
Al Fashir_50	Al Fashir_09	U	-44.13		-	2.04	6.4	9999
Al Fashir_50	Al Fashir_10	HS	-46.09		0.02	-	1.48	9999
Al Fashir_50	Al Fashir_11	U	-45.17		-	2.99	7.23	9999
Al Fashir_50	Al Fashir_12	U	-38.69		-	2.23	5.45	9999
Al Fashir_50	Al Fashir_13	U	-44.84		-	2.7	6.89	9999
Al Fashir_50	Al Fashir_14	U	-48.95		-	2.48	5.65	9999
Al Fashir_50	Al Fashir_15	U	-46.4		-	2.3	5.36	9999
Al Fashir_50	Al Fashir_16	U	-39.21		-	1.89	4.8	9999
Al Fashir_50	Al Fashir_17	U	-49.61		-	2.08	5.69	9999
Al Fashir_50	Al Fashir_18	U	-42.03		-	0.47	1.59	9999
Al Fashir_50	Al Fashir_19	U	-50.51		-	1.97	5.48	9999
Al Fashir_50	Al Fashir_20	FS	-38.03		3.53	1.73	-	9999
Al Fashir_50	Al Fashir_21	U	-39.99		-	1.64	4.85	9999
Al Fashir_50	Al Fashir_22	U	-44.34		-	1.54	5.02	9999
Al Fashir_50	Al Fashir_23	U	-41.44		-	0.27	1.02	9999
Al Fashir_50	Al Fashir_24	U	-45.21		-	0.07	2.48	9999
Al Fashir_50	Al Fashir_25	U	-42.31		-	1.98	5.57	9999
Al Fashir_50	Al Fashir_26	U	-39.18		-	2.3	5.58	9999
Al Fashir_50	Al Fashir_27	U	-37.24		-	1.28	3.27	9999
Al Fashir_50	Al Fashir_28	U	-45.58		-	2.04	5.38	9999
Al Fashir_50	Al Fashir_29	U	-45.84		-	2.28	5.92	9999
Al Fashir_50	Al Fashir_30	HS	-42.51		0.37	-	1.45	9999
Al Fashir_50	Al Fashir_31	U	-41.38		-	2.2	6.29	9999
Al Fashir_50	Al Fashir_32	U	-36.36		-	1.38	3.73	9999
Al Fashir_50	Al Fashir_33	U	-43.33		-	1.01	3.86	9999
Al Fashir_50	Al Fashir_34	FS	-33.59		9.08	4.34	-	1.67
Al Fashir_50	Al Fashir_35	U	-48.2		-	1.34	4.08	9999
Al Fashir_50	Al Fashir_36	U	-36.8		-	1.81	4.69	9999
Al Fashir_50	Al Fashir_37	PO	-40.32		2.27	0.47	1.92	-
Al Fashir_50	Al Fashir_38	U	-40.31		-	0.03	1.49	9999
Al Fashir_50	Al Fashir_39	U	-50.75		-	2.43	6.25	9999
Al Fashir_50	Al Fashir_40	HS	-45.87		1.43	-	1.54	9999
Al Fashir_50	Al Fashir_41	U	-36.29		-	1.05	3.5	9999
Al Fashir_50	Al Fashir_42	U	-45.15		-	2.65	5.2	9999
Al Fashir_50	Al Fashir_43	U	-46.48		-	4.3	9.45	9999
Al Fashir_50	Al Fashir_44	U	-43.8		-	3.44	7.53	9999
Al Fashir_50	Al Fashir_45	U	-46.07		-	4.49	10.23	9999
Al Fashir_50	Al Fashir_46	U	-47.72		-	2.07	4.24	9999
Al Fashir_50	Al Fashir_47	U	-50.55		-	4.13	8.54	9999
Al Fashir_50	Al Fashir_48	FS	-34.08		6.21	3.02	-	9999
Al Fashir_50	Al Fashir_49	U	-44.37		-	4.02	8.14	9999

## Sheet: Nyala
Nyala_Pop_ML-Relate
LIST OF LOGLIKELIHOODS
This output shows the Ln(Likelihood) for each of the four following
relationships:
U = Unrelated
HS = Half Sibs
FS = Full Sibs
PO = Parent / Offspring
Interpretation
R This column lists the relationship with the highest likelihood.
LnL(R) This column lists the log likelihood of R
Delta Ln(L) These columns list how much lower the log likelihoods are for
the other relationships. For example, if there is a 2.1
the FS column, it means that the loglikelihood of the
individuals being full sibs is 2.1 less than the
loglikelihood of the relationship with the highest
likelihood.
Note: A Delta Ln(L) of '9999' indicates that the relationship
is not possible.
						Delta Ln(L)
Ind1	Ind2	R	LnL(R)		U	HS	FS	PO
Nyala_02	Nyala_01	HS	-53.1		0.88	-	3.23	9999		Row Labeles	Count of Individuals
Nyala_03	Nyala_01	U	-51.31		-	1.5	4.95	9999		FS	12
Nyala_03	Nyala_02	U	-52.23		-	0.74	3.89	9999		HS	86		First degree pairwise relationships=18/1128*100= 1.6%
Nyala_04	Nyala_01	U	-52.93		-	0.44	1.65	9999		PO	6
Nyala_04	Nyala_02	U	-53.23		-	0.06	3.7	9999		U	1024
Nyala_04	Nyala_03	U	-50.78		-	2.7	6.87	9999		(balnk)
Nyala_05	Nyala_01	U	-61		-	1.31	5.81	9999		Grand Total	1128
Nyala_05	Nyala_02	U	-61.3		-	5.16	11.3	9999
Nyala_05	Nyala_03	U	-59.58		-	3.34	8.03	9999
Nyala_05	Nyala_04	U	-60.26		-	1.68	5.47	9999
Nyala_06	Nyala_01	U	-51.8		-	0.96	3.19	9999
Nyala_06	Nyala_02	U	-52.1		-	2.62	7.34	9999
Nyala_06	Nyala_03	HS	-50.35		0.02	-	3.14	9999
Nyala_06	Nyala_04	U	-51.06		-	2.51	5.08	9999
Nyala_06	Nyala_05	U	-59.13		-	1.4	4.84	9999
Nyala_07	Nyala_01	HS	-54.35		2.34	-	2.73	9999
Nyala_07	Nyala_02	U	-56.99		-	5.03	11.07	9999
Nyala_07	Nyala_03	U	-55.49		-	2.29	5.1	9999
Nyala_07	Nyala_04	U	-55.95		-	0.19	2.57	9999
Nyala_07	Nyala_05	U	-64.03		-	1.58	4.16	9999
Nyala_07	Nyala_06	HS	-54.65		0.17	-	1.98	9999
Nyala_08	Nyala_01	U	-52.68		-	2.48	6.32	9999
Nyala_08	Nyala_02	U	-52.98		-	0.68	3.41	9999
Nyala_08	Nyala_03	U	-52.07		-	1.54	5.34	9999
Nyala_08	Nyala_04	U	-51.94		-	0.98	3.22	9999
Nyala_08	Nyala_05	U	-60.02		-	1.78	4.87	9999
Nyala_08	Nyala_06	HS	-48.58		2.23	-	2.12	9999
Nyala_08	Nyala_07	U	-55.71		-	2.05	5.48	9999
Nyala_09	Nyala_01	U	-65.45		-	1.97	5.43	9999
Nyala_09	Nyala_02	U	-65.75		-	0.8	4.9	9999
Nyala_09	Nyala_03	U	-63.3		-	1.49	3.95	9999
Nyala_09	Nyala_04	U	-64.71		-	1.49	4.32	9999
Nyala_09	Nyala_05	U	-72.78		-	3.97	9.72	9999
Nyala_09	Nyala_06	U	-63.58		-	3.03	7.66	9999
Nyala_09	Nyala_07	U	-68.47		-	2.9	7.79	9999
Nyala_09	Nyala_08	U	-64.46		-	5.07	10.89	9999
Nyala_10	Nyala_01	U	-59.68		-	4.44	10.11	9999
Nyala_10	Nyala_02	U	-59.98		-	4.67	10.45	9999
Nyala_10	Nyala_03	U	-58.25		-	1.57	3.51	9999
Nyala_10	Nyala_04	HS	-58.82		0.12	-	2.54	9999
Nyala_10	Nyala_05	U	-67.01		-	2.88	6.02	9999
Nyala_10	Nyala_06	U	-57.81		-	0.95	3.56	9999
Nyala_10	Nyala_07	U	-62.7		-	2.3	5.85	9999
Nyala_10	Nyala_08	U	-58.69		-	3.57	8.97	9999
Nyala_10	Nyala_09	U	-71.46		-	0.86	5.3	9999
Nyala_11	Nyala_01	HS	-59.17		2.02	-	0.94	9999
Nyala_11	Nyala_02	U	-61.49		-	0.79	2.71	9999
Nyala_11	Nyala_03	U	-59.11		-	3.19	7.22	9999
Nyala_11	Nyala_04	HS	-59.98		0.47	-	2.98	9999
Nyala_11	Nyala_05	U	-68.52		-	6.09	12.71	9999
Nyala_11	Nyala_06	U	-59.32		-	2.61	6.08	9999
Nyala_11	Nyala_07	U	-64.21		-	2.3	7.17	9999
Nyala_11	Nyala_08	U	-60.2		-	3.48	8.21	9999
Nyala_11	Nyala_09	U	-72.97		-	0.8	5.19	9999
Nyala_11	Nyala_10	U	-67.2		-	3.66	8.95	9999
Nyala_12	Nyala_01	U	-51.32		-	2.33	5.46	9999
Nyala_12	Nyala_02	U	-52.9		-	1.05	4.09	9999
Nyala_12	Nyala_03	U	-52.39		-	4.1	8.26	9999
Nyala_12	Nyala_04	U	-52.26		-	0.67	4.01	9999
Nyala_12	Nyala_05	U	-59.68		-	0.72	4.03	9999
Nyala_12	Nyala_06	U	-51.13		-	1.21	4.62	9999
Nyala_12	Nyala_07	U	-56.02		-	1.99	5.84	9999
Nyala_12	Nyala_08	U	-49.31		-	1.04	3.52	9999
Nyala_12	Nyala_09	U	-62		-	3.6	8.14	9999
Nyala_12	Nyala_10	U	-59.01		-	2.66	6.65	9999
Nyala_12	Nyala_11	U	-58.83		-	2.34	6.12	9999
Nyala_13	Nyala_01	U	-53.02		-	1.29	5.26	9999
Nyala_13	Nyala_02	U	-53.32		-	0.36	2.67	9999
Nyala_13	Nyala_03	U	-51.83		-	1.24	4.03	9999
Nyala_13	Nyala_04	U	-52.28		-	0.11	2.74	9999
Nyala_13	Nyala_05	U	-60.35		-	3	6.1	9999
Nyala_13	Nyala_06	U	-51.15		-	2.04	6.38	9999
Nyala_13	Nyala_07	U	-56.04		-	2.24	6.88	9999
Nyala_13	Nyala_08	PO	-45.5		6.53	2.44	1.14	-
Nyala_13	Nyala_09	U	-64.8		-	5.13	11.2	9999
Nyala_13	Nyala_10	U	-59.03		-	3.64	8.42	9999
Nyala_13	Nyala_11	U	-60.54		-	2.27	7.03	9999
Nyala_13	Nyala_12	U	-51.69		-	0.31	1.92	9999
Nyala_14	Nyala_01	U	-60.19		-	1.49	4.61	9999
Nyala_14	Nyala_02	U	-60.49		-	2.05	6.28	9999
Nyala_14	Nyala_03	U	-59		-	0.59	4.69	9999
Nyala_14	Nyala_04	U	-59.45		-	3.76	9.04	9999
Nyala_14	Nyala_05	U	-67.52		-	1.91	6.91	9999
Nyala_14	Nyala_06	U	-58.32		-	3.51	7.9	9999
Nyala_14	Nyala_07	U	-63.21		-	4.98	10.35	9999
Nyala_14	Nyala_08	U	-59.2		-	4.05	9.55	9999
Nyala_14	Nyala_09	U	-71.97		-	2.42	7.28	9999
Nyala_14	Nyala_10	U	-66.2		-	3.56	8.46	9999
Nyala_14	Nyala_11	U	-67.71		-	0.19	3.92	9999
Nyala_14	Nyala_12	U	-56.22		-	1.33	5.43	9999
Nyala_14	Nyala_13	U	-59.54		-	3.53	8.26	9999
Nyala_15	Nyala_01	U	-58.83		-	1.8	4.79	9999
Nyala_15	Nyala_02	U	-59.13		-	3.74	9.04	9999
Nyala_15	Nyala_03	U	-53.82		-	2.66	6.13	9999
Nyala_15	Nyala_04	U	-58.08		-	1.57	5.29	9999
Nyala_15	Nyala_05	U	-66.16		-	1.85	5.23	9999
Nyala_15	Nyala_06	U	-56.95		-	0.48	2.76	9999
Nyala_15	Nyala_07	U	-61.85		-	1.69	5.65	9999
Nyala_15	Nyala_08	U	-57.84		-	3.39	8.55	9999
Nyala_15	Nyala_09	U	-70.6		-	4.53	10.22	9999
Nyala_15	Nyala_10	U	-64.83		-	0.62	2.76	9999
Nyala_15	Nyala_11	U	-66.34		-	1.6	5.96	9999
Nyala_15	Nyala_12	U	-58.16		-	2.3	5.79	9999
Nyala_15	Nyala_13	U	-58.17		-	1.77	5.42	9999
Nyala_15	Nyala_14	U	-65.34		-	3.32	7.84	9999
Nyala_16	Nyala_01	U	-59.5		-	4.57	10.26	9999
Nyala_16	Nyala_02	U	-59.8		-	2.59	7.24	9999
Nyala_16	Nyala_03	U	-58.23		-	5.34	11.53	9999
Nyala_16	Nyala_04	U	-58.76		-	0.45	3.57	9999
Nyala_16	Nyala_05	U	-66.83		-	4.29	10.32	9999
Nyala_16	Nyala_06	HS	-57.34		0.28	-	2.57	9999
Nyala_16	Nyala_07	U	-62.52		-	2.07	5.83	9999
Nyala_16	Nyala_08	U	-58.51		-	0.34	2.97	9999
Nyala_16	Nyala_09	U	-71.28		-	2.84	7.82	9999
Nyala_16	Nyala_10	HS	-64.91		0.59	-	3.08	9999
Nyala_16	Nyala_11	U	-67.02		-	4.2	10.19	9999
Nyala_16	Nyala_12	U	-58.42		-	3.05	7.59	9999
Nyala_16	Nyala_13	U	-58.85		-	2.25	7.14	9999
Nyala_16	Nyala_14	U	-66.02		-	2.66	6.44	9999
Nyala_16	Nyala_15	U	-64.65		-	0.31	1.92	9999
Nyala_17	Nyala_01	HS	-59.1		1	-	1.44	9999
Nyala_17	Nyala_02	U	-60.4		-	3.4	8.4	9999
Nyala_17	Nyala_03	U	-57.69		-	3.34	7.19	9999
Nyala_17	Nyala_04	U	-59.36		-	0.54	4.01	9999
Nyala_17	Nyala_05	U	-67.43		-	4.21	10.3	9999
Nyala_17	Nyala_06	U	-58.23		-	0.95	3.81	9999
Nyala_17	Nyala_07	U	-63.12		-	0.07	4.03	9999
Nyala_17	Nyala_08	U	-59.11		-	0.06	2.81	9999
Nyala_17	Nyala_09	U	-71.88		-	2.56	7.92	9999
Nyala_17	Nyala_10	U	-66.11		-	3.75	9.4	9999
Nyala_17	Nyala_11	U	-67.62		-	1.42	4.24	9999
Nyala_17	Nyala_12	U	-57.74		-	2.53	6.3	9999
Nyala_17	Nyala_13	HS	-58.8		0.65	-	2.86	0.45
Nyala_17	Nyala_14	U	-66.62		-	3.05	8.35	9999
Nyala_17	Nyala_15	HS	-64.83		0.42	-	3.95	9999
Nyala_17	Nyala_16	U	-65.93		-	3.11	8.45	9999
Nyala_18	Nyala_01	U	-59.55		-	1.67	5.66	9999
Nyala_18	Nyala_02	U	-59.85		-	2.54	7.28	9999
Nyala_18	Nyala_03	HS	-57.68		0.68	-	2.79	9999
Nyala_18	Nyala_04	U	-58.81		-	0.44	3.26	9999
Nyala_18	Nyala_05	U	-66.89		-	5.47	11.89	9999
Nyala_18	Nyala_06	U	-57.68		-	4.44	9.17	9999
Nyala_18	Nyala_07	U	-62.58		-	0.81	4.91	9999
Nyala_18	Nyala_08	U	-58.56		-	1.91	5.8	9999
Nyala_18	Nyala_09	U	-71.33		-	2.87	8.16	9999
Nyala_18	Nyala_10	HS	-64.72		0.84	-	2.32	9999
Nyala_18	Nyala_11	U	-67.07		-	2.75	6.95	9999
Nyala_18	Nyala_12	U	-58.88		-	1.35	4.73	9999
Nyala_18	Nyala_13	U	-58.9		-	1.06	3.53	9999
Nyala_18	Nyala_14	U	-66.07		-	1.03	3.95	9999
Nyala_18	Nyala_15	U	-64.71		-	3.52	8.27	9999
Nyala_18	Nyala_16	U	-65.38		-	2.84	8.21	9999
Nyala_18	Nyala_17	U	-65.98		-	1.38	5.4	9999
Nyala_19	Nyala_01	U	-56.57		-	1.54	5.64	9999
Nyala_19	Nyala_02	U	-56.87		-	1.93	6.36	9999
Nyala_19	Nyala_03	U	-55.38		-	3.1	7.22	9999
Nyala_19	Nyala_04	U	-55.83		-	0.36	3.11	9999
Nyala_19	Nyala_05	U	-63.9		-	3	6.1	9999
Nyala_19	Nyala_06	U	-54.7		-	1.91	6.26	9999
Nyala_19	Nyala_07	U	-59.59		-	1.82	6.35	9999
Nyala_19	Nyala_08	PO	-50.35		5.23	1.98	3.37	-
Nyala_19	Nyala_09	U	-68.35		-	5.13	11.2	9999
Nyala_19	Nyala_10	U	-62.58		-	3.93	8.84	9999
Nyala_19	Nyala_11	U	-64.09		-	3.62	9.01	9999
Nyala_19	Nyala_12	U	-55.24		-	0.69	2.41	9999
Nyala_19	Nyala_13	FS	-42.92		13	6.17	-	2.39
Nyala_19	Nyala_14	U	-63.09		-	4.5	9.74	9999
Nyala_19	Nyala_15	U	-61.72		-	0.91	4.16	9999
Nyala_19	Nyala_16	U	-62.4		-	0.67	4.93	9999
Nyala_19	Nyala_17	HS	-62.62		0.38	-	2.49	0.88
Nyala_19	Nyala_18	U	-62.45		-	2.41	5.5	9999
Nyala_20	Nyala_01	U	-60.78		-	2.4	7.27	9999
Nyala_20	Nyala_02	U	-61.08		-	2.37	6.14	9999
Nyala_20	Nyala_03	U	-59.59		-	0.2	2.65	9999
Nyala_20	Nyala_04	U	-60.04		-	3.02	7.75	9999
Nyala_20	Nyala_05	U	-68.12		-	1.48	6.26	9999
Nyala_20	Nyala_06	U	-58.91		-	2.89	7.59	9999
Nyala_20	Nyala_07	U	-63.81		-	2.12	6.7	9999
Nyala_20	Nyala_08	U	-59.8		-	2.91	7.28	9999
Nyala_20	Nyala_09	U	-72.56		-	5.02	11.25	9999
Nyala_20	Nyala_10	U	-66.79		-	3.24	8.08	9999
Nyala_20	Nyala_11	U	-68.3		-	2.52	7.47	9999
Nyala_20	Nyala_12	U	-60.11		-	3.78	8.96	9999
Nyala_20	Nyala_13	U	-60.13		-	2.01	5.1	9999
Nyala_20	Nyala_14	U	-67.3		-	1.08	4.88	9999
Nyala_20	Nyala_15	U	-65.94		-	2.59	7.06	9999
Nyala_20	Nyala_16	U	-66.61		-	2.67	7.98	9999
Nyala_20	Nyala_17	U	-67.21		-	3.76	8.68	9999
Nyala_20	Nyala_18	U	-66.67		-	1.12	4.09	9999
Nyala_20	Nyala_19	U	-63.68		-	3.57	8.17	9999
Nyala_21	Nyala_01	U	-66.15		-	2.03	7.08	9999
Nyala_21	Nyala_02	HS	-64.98		1.47	-	3.32	9999
Nyala_21	Nyala_03	U	-64.94		-	1.83	5.49	9999
Nyala_21	Nyala_04	U	-65.4		-	3.55	9.37	9999
Nyala_21	Nyala_05	U	-73.48		-	4.01	9.48	9999
Nyala_21	Nyala_06	U	-64.27		-	1.32	5.65	9999
Nyala_21	Nyala_07	U	-69.17		-	3.07	7.06	9999
Nyala_21	Nyala_08	U	-65.16		-	4.85	11.45	9999
Nyala_21	Nyala_09	U	-77.93		-	3.47	9.21	9999
Nyala_21	Nyala_10	HS	-70.96		1.2	-	2.67	9999
Nyala_21	Nyala_11	U	-73.67		-	2.06	7.09	9999
Nyala_21	Nyala_12	U	-65.07		-	0.55	4.2	9999
Nyala_21	Nyala_13	U	-65.49		-	6.19	13.15	9999
Nyala_21	Nyala_14	U	-72.66		-	0.18	3.07	9999
Nyala_21	Nyala_15	U	-71.3		-	3.15	8.18	9999
Nyala_21	Nyala_16	U	-71.97		-	3.66	9.07	9999
Nyala_21	Nyala_17	U	-72.58		-	6.05	13.01	9999
Nyala_21	Nyala_18	U	-72.03		-	1.33	5.48	9999
Nyala_21	Nyala_19	U	-69.05		-	6.49	13.56	9999
Nyala_21	Nyala_20	U	-73.26		-	3.18	9.57	9999
Nyala_22	Nyala_01	U	-57.63		-	0.65	4.67	9999
Nyala_22	Nyala_02	HS	-56.59		1.34	-	0.57	9999
Nyala_22	Nyala_03	U	-55.89		-	2.23	4.98	9999
Nyala_22	Nyala_04	U	-56.89		-	1.68	5.59	9999
Nyala_22	Nyala_05	U	-64.97		-	1.34	4.96	9999
Nyala_22	Nyala_06	U	-55.76		-	1.5	5.41	9999
Nyala_22	Nyala_07	U	-60.65		-	2.78	7.48	9999
Nyala_22	Nyala_08	U	-56.64		-	2.47	5.77	9999
Nyala_22	Nyala_09	U	-69.41		-	3.97	9.48	9999
Nyala_22	Nyala_10	U	-63.64		-	1.77	4.58	9999
Nyala_22	Nyala_11	U	-65.15		-	3.33	8.48	9999
Nyala_22	Nyala_12	U	-56.96		-	3.23	6.78	9999
Nyala_22	Nyala_13	U	-56.98		-	1.33	3.89	9999
Nyala_22	Nyala_14	U	-64.15		-	2.97	8.39	9999
Nyala_22	Nyala_15	U	-62.79		-	1.19	3.64	9999
Nyala_22	Nyala_16	U	-63.46		-	1.25	4.75	9999
Nyala_22	Nyala_17	U	-64.06		-	4.32	9.77	9999
Nyala_22	Nyala_18	U	-63.51		-	2.65	6.69	9999
Nyala_22	Nyala_19	U	-60.53		-	1.74	5.02	9999
Nyala_22	Nyala_20	U	-64.74		-	3.21	8.09	9999
Nyala_22	Nyala_21	U	-70.11		-	2.9	7.57	9999
Nyala_23	Nyala_01	U	-58.32		-	1.8	5.77	9999
Nyala_23	Nyala_02	U	-58.62		-	1.41	4.84	9999
Nyala_23	Nyala_03	U	-57.23		-	0.8	2.8	9999
Nyala_23	Nyala_04	U	-57.57		-	0.97	4.18	9999
Nyala_23	Nyala_05	U	-65.65		-	2.69	7.96	9999
Nyala_23	Nyala_06	U	-56.44		-	3.35	7.6	9999
Nyala_23	Nyala_07	U	-61.34		-	4.31	9.22	9999
Nyala_23	Nyala_08	U	-57.33		-	2.94	7.54	9999
Nyala_23	Nyala_09	U	-70.09		-	4.5	9.8	9999
Nyala_23	Nyala_10	U	-64.32		-	0.07	2.28	9999
Nyala_23	Nyala_11	U	-65.83		-	0.92	2.68	9999
Nyala_23	Nyala_12	HS	-57.41		0.24	-	2.97	9999
Nyala_23	Nyala_13	U	-57.66		-	1.99	6.35	9999
Nyala_23	Nyala_14	U	-64.83		-	1.86	5.61	9999
Nyala_23	Nyala_15	HS	-62.11		1.36	-	2.24	9999
Nyala_23	Nyala_16	U	-64.14		-	4.26	9.84	9999
Nyala_23	Nyala_17	U	-64.74		-	4.02	9.71	9999
Nyala_23	Nyala_18	PO	-58.77		5.43	1.59	0.3	-
Nyala_23	Nyala_19	U	-61.21		-	3.33	8.32	9999
Nyala_23	Nyala_20	U	-65.43		-	0.85	4.57	9999
Nyala_23	Nyala_21	U	-70.79		-	0.53	4.93	9999
Nyala_23	Nyala_22	U	-62.28		-	0.34	3.82	9999
Nyala_24	Nyala_01	U	-66.6		-	2.35	6.38	9999
Nyala_24	Nyala_02	U	-66.9		-	1.03	4.76	9999
Nyala_24	Nyala_03	U	-65.33		-	3.43	8.68	9999
Nyala_24	Nyala_04	U	-65.86		-	0.85	4.14	9999
Nyala_24	Nyala_05	U	-73.94		-	2.54	6.93	9999
Nyala_24	Nyala_06	U	-64.73		-	2.39	7.02	9999
Nyala_24	Nyala_07	U	-69.63		-	2.21	6.06	9999
Nyala_24	Nyala_08	U	-65.62		-	2.71	6.66	9999
Nyala_24	Nyala_09	HS	-77.11		1.27	-	3.36	9999
Nyala_24	Nyala_10	U	-72.61		-	3.97	9.91	9999
Nyala_24	Nyala_11	U	-74.12		-	2.05	6.46	9999
Nyala_24	Nyala_12	U	-64.25		-	0.76	4.33	9999
Nyala_24	Nyala_13	U	-65.95		-	3.11	7.45	9999
Nyala_24	Nyala_14	U	-73.12		-	2.3	7.01	9999
Nyala_24	Nyala_15	U	-71.76		-	4.48	10.35	9999
Nyala_24	Nyala_16	U	-72.43		-	2.67	6.41	9999
Nyala_24	Nyala_17	U	-73.03		-	1.58	5.73	9999
Nyala_24	Nyala_18	U	-72.48		-	1.97	6.9	9999
Nyala_24	Nyala_19	U	-69.5		-	3.78	8.52	9999
Nyala_24	Nyala_20	U	-73.72		-	4.27	10.49	9999
Nyala_24	Nyala_21	U	-79.08		-	2.74	8.18	9999
Nyala_24	Nyala_22	U	-70.56		-	2.46	7.75	9999
Nyala_24	Nyala_23	U	-71.25		-	3.16	8.24	9999
Nyala_25	Nyala_01	U	-52.44		-	0.22	2.88	9999
Nyala_25	Nyala_02	U	-52.74		-	2.11	5.91	9999
Nyala_25	Nyala_03	U	-51.25		-	1.24	4.56	9999
Nyala_25	Nyala_04	U	-51.7		-	0.37	2.76	9999
Nyala_25	Nyala_05	U	-59.77		-	2.88	8.16	9999
Nyala_25	Nyala_06	U	-50.57		-	1.99	5.02	9999
Nyala_25	Nyala_07	U	-55.46		-	2.1	5.93	9999
Nyala_25	Nyala_08	U	-51.45		-	1.23	4.55	9999
Nyala_25	Nyala_09	U	-64.22		-	0.9	4.57	9999
Nyala_25	Nyala_10	U	-58.44		-	2.45	6.61	9999
Nyala_25	Nyala_11	U	-59.96		-	0.96	3.7	9999
Nyala_25	Nyala_12	U	-51.77		-	0.12	3.42	9999
Nyala_25	Nyala_13	HS	-51.66		0.13	-	2.69	9999
Nyala_25	Nyala_14	HS	-58.28		0.67	-	1.76	9999
Nyala_25	Nyala_15	U	-57.59		-	1.23	4.66	9999
Nyala_25	Nyala_16	U	-58.27		-	4.03	9.52	9999
Nyala_25	Nyala_17	U	-58.87		-	1.08	3.94	9999
Nyala_25	Nyala_18	U	-58.32		-	1.7	4.18	9999
Nyala_25	Nyala_19	U	-55.34		-	0.84	4.05	9999
Nyala_25	Nyala_20	U	-59.55		-	1.18	3.37	9999
Nyala_25	Nyala_21	U	-64.91		-	4.23	10.19	9999
Nyala_25	Nyala_22	U	-56.4		-	2.75	6.15	9999
Nyala_25	Nyala_23	U	-57.08		-	1.88	4.72	9999
Nyala_25	Nyala_24	U	-65.37		-	1.35	4.81	9999
Nyala_26	Nyala_01	U	-53.92		-	2.06	5.61	9999
Nyala_26	Nyala_02	U	-54.22		-	3.11	8.38	9999
Nyala_26	Nyala_03	HS	-52.21		0.28	-	3.14	9999
Nyala_26	Nyala_04	U	-53.18		-	0.38	2.19	9999
Nyala_26	Nyala_05	U	-61.25		-	1.6	5.48	9999
Nyala_26	Nyala_06	FS	-47.87		4.17	1.47	-	9999
Nyala_26	Nyala_07	U	-56.94		-	0.58	3.19	9999
Nyala_26	Nyala_08	U	-52.93		-	2.22	6.78	9999
Nyala_26	Nyala_09	U	-65.7		-	2.56	7.28	9999
Nyala_26	Nyala_10	HS	-58.22		1.7	-	1.11	9999
Nyala_26	Nyala_11	U	-61.44		-	3.71	8.5	9999
Nyala_26	Nyala_12	U	-53.25		-	1.93	5.95	9999
Nyala_26	Nyala_13	U	-53.27		-	3.32	8.62	9999
Nyala_26	Nyala_14	U	-60.44		-	1.98	6.4	9999
Nyala_26	Nyala_15	U	-59.07		-	0.52	3.94	9999
Nyala_26	Nyala_16	HS	-58.46		1.29	-	2.32	9999
Nyala_26	Nyala_17	U	-60.35		-	1.68	5.43	9999
Nyala_26	Nyala_18	U	-59.8		-	4.26	9.73	9999
Nyala_26	Nyala_19	U	-56.82		-	3.18	8.51	9999
Nyala_26	Nyala_20	U	-61.03		-	0.62	3.69	9999
Nyala_26	Nyala_21	U	-66.39		-	4.19	10.21	9999
Nyala_26	Nyala_22	U	-57.88		-	1.88	6.23	9999
Nyala_26	Nyala_23	U	-58.56		-	3.57	8.29	9999
Nyala_26	Nyala_24	U	-66.85		-	3.92	9.27	9999
Nyala_26	Nyala_25	U	-52.68		-	0.73	4	9999
Nyala_27	Nyala_01	U	-54.27		-	2.11	5.95	9999
Nyala_27	Nyala_02	U	-54.57		-	1.16	5.37	9999
Nyala_27	Nyala_03	U	-53.08		-	3.1	7.22	9999
Nyala_27	Nyala_04	U	-53.53		-	0.93	3.43	9999
Nyala_27	Nyala_05	U	-61.6		-	2.5	4.55	9999
Nyala_27	Nyala_06	U	-52.4		-	0.62	4.03	9999
Nyala_27	Nyala_07	U	-57.29		-	2.01	5.87	9999
Nyala_27	Nyala_08	PO	-45.97		7.31	2.58	0.78	-
Nyala_27	Nyala_09	U	-66.05		-	4.82	10.78	9999
Nyala_27	Nyala_10	U	-60.28		-	3.63	8.41	9999
Nyala_27	Nyala_11	U	-61.79		-	4.68	9.89	9999
Nyala_27	Nyala_12	U	-52.94		-	1.41	4.52	9999
Nyala_27	Nyala_13	PO	-46.17		7.45	2.97	0.91	-
Nyala_27	Nyala_14	U	-60.79		-	4.5	9.74	9999
Nyala_27	Nyala_15	U	-59.42		-	1.21	4.72	9999
Nyala_27	Nyala_16	HS	-59.51		0.59	-	2.65	9999
Nyala_27	Nyala_17	HS	-60.5		0.2	-	2.12	9999
Nyala_27	Nyala_18	U	-60.15		-	1.98	4.33	9999
Nyala_27	Nyala_19	FS	-44.1		13.07	5.78	-	1.87
Nyala_27	Nyala_20	U	-61.38		-	3.57	8.17	9999
Nyala_27	Nyala_21	U	-66.74		-	6.49	13.56	9999
Nyala_27	Nyala_22	U	-58.23		-	1.18	3.07	9999
Nyala_27	Nyala_23	U	-58.91		-	3.03	7.9	9999
Nyala_27	Nyala_24	U	-67.2		-	3.08	7.59	9999
Nyala_27	Nyala_25	U	-53.04		-	1.42	4.37	9999
Nyala_27	Nyala_26	U	-54.52		-	2.88	8.09	9999
Nyala_28	Nyala_01	U	-69.91		-	5.49	11.82	9999
Nyala_28	Nyala_02	U	-70.21		-	1.47	6.6	9999
Nyala_28	Nyala_03	U	-66.84		-	2.14	6.82	9999
Nyala_28	Nyala_04	U	-69.16		-	5.12	11.32	9999
Nyala_28	Nyala_05	U	-77.24		-	6.31	13.48	9999
Nyala_28	Nyala_06	U	-68.03		-	1.73	4.93	9999
Nyala_28	Nyala_07	U	-72.93		-	0.78	4.43	9999
Nyala_28	Nyala_08	U	-68.92		-	5.41	11.72	9999
Nyala_28	Nyala_09	HS	-80.75		0.94	-	3.35	9999
Nyala_28	Nyala_10	U	-75.91		-	4.48	10.74	9999
Nyala_28	Nyala_11	U	-77.42		-	4.87	11.48	9999
Nyala_28	Nyala_12	U	-64.84		-	1.74	5.46	9999
Nyala_28	Nyala_13	U	-69.25		-	5.76	11.79	9999
Nyala_28	Nyala_14	U	-76.42		-	4.77	10.13	9999
Nyala_28	Nyala_15	U	-75.06		-	2.24	6.99	9999
Nyala_28	Nyala_16	HS	-75.4		0.33	-	3.22	9999
Nyala_28	Nyala_17	U	-76.33		-	2.22	7.62	9999
Nyala_28	Nyala_18	U	-75.79		-	4.81	10.64	9999
Nyala_28	Nyala_19	U	-72.8		-	5.76	11.79	9999
Nyala_28	Nyala_20	U	-77.02		-	4.15	10.37	9999
Nyala_28	Nyala_21	U	-82.38		-	1.19	5.29	9999
Nyala_28	Nyala_22	U	-73.87		-	4.74	10.26	9999
Nyala_28	Nyala_23	U	-74.55		-	5.74	12.13	9999
Nyala_28	Nyala_24	U	-82.84		-	3.69	9.13	9999
Nyala_28	Nyala_25	U	-68.67		-	3.78	9.21	9999
Nyala_28	Nyala_26	U	-70.15		-	0.42	4.62	9999
Nyala_28	Nyala_27	U	-70.5		-	5.37	11.29	9999
Nyala_29	Nyala_01	U	-57.31		-	0.43	2.33	9999
Nyala_29	Nyala_02	U	-57.61		-	1.74	4.22	9999
Nyala_29	Nyala_03	FS	-52.23		2.71	0.6	-	9999
Nyala_29	Nyala_04	U	-56.56		-	2.03	6.03	9999
Nyala_29	Nyala_05	HS	-64.19		0.45	-	3.43	9999
Nyala_29	Nyala_06	U	-55.44		-	2.88	7.72	9999
Nyala_29	Nyala_07	U	-60.33		-	0.96	5.59	9999
Nyala_29	Nyala_08	U	-56.32		-	4.31	10.15	9999
Nyala_29	Nyala_09	U	-69.09		-	2.16	6.8	9999
Nyala_29	Nyala_10	U	-63.31		-	2.95	6.34	9999
Nyala_29	Nyala_11	U	-64.83		-	3.54	8.14	9999
Nyala_29	Nyala_12	U	-56.23		-	4.01	9.25	9999
Nyala_29	Nyala_13	U	-56.65		-	2.29	6.54	9999
Nyala_29	Nyala_14	U	-63.83		-	3.01	7.81	9999
Nyala_29	Nyala_15	U	-62.46		-	1.42	4.13	9999
Nyala_29	Nyala_16	U	-63.13		-	4.49	10.04	9999
Nyala_29	Nyala_17	U	-63.74		-	5.92	12.67	9999
Nyala_29	Nyala_18	U	-63.19		-	3.28	8.5	9999
Nyala_29	Nyala_19	U	-60.21		-	2.1	6.35	9999
Nyala_29	Nyala_20	U	-64.42		-	0.69	5.01	9999
Nyala_29	Nyala_21	HS	-69.31		0.47	-	3.44	9999
Nyala_29	Nyala_22	U	-61.27		-	1.13	4.8	9999
Nyala_29	Nyala_23	U	-61.95		-	1.13	3.53	9999
Nyala_29	Nyala_24	U	-70.24		-	2.97	7.62	9999
Nyala_29	Nyala_25	U	-56.07		-	1.88	4.52	9999
Nyala_29	Nyala_26	U	-57.55		-	1.48	6.19	9999
Nyala_29	Nyala_27	U	-57.91		-	2.1	6.35	9999
Nyala_29	Nyala_28	U	-73.54		-	3.93	9.79	9999
Nyala_30	Nyala_01	U	-62.93		-	3.89	8.99	9999
Nyala_30	Nyala_02	U	-63.23		-	3.13	7.04	9999
Nyala_30	Nyala_03	U	-62.32		-	3.53	8.03	9999
Nyala_30	Nyala_04	U	-62.19		-	4.89	10.48	9999
Nyala_30	Nyala_05	U	-70.27		-	3.17	8.45	9999
Nyala_30	Nyala_06	U	-61.06		-	3.43	8.4	9999
Nyala_30	Nyala_07	U	-65.96		-	6.02	12.32	9999
Nyala_30	Nyala_08	U	-61.95		-	1.39	4.11	9999
Nyala_30	Nyala_09	U	-74.71		-	5.39	11.32	9999
Nyala_30	Nyala_10	U	-68.94		-	3.44	8.8	9999
Nyala_30	Nyala_11	U	-70.45		-	1.56	5.62	9999
Nyala_30	Nyala_12	U	-60.51		-	3.54	7.34	9999
Nyala_30	Nyala_13	U	-62.28		-	2.25	6.46	9999
Nyala_30	Nyala_14	HS	-69.13		0.32	-	3.32	9999
Nyala_30	Nyala_15	U	-68.09		-	0.17	4.39	9999
Nyala_30	Nyala_16	U	-68.76		-	3.34	8.65	9999
Nyala_30	Nyala_17	U	-69.36		-	1.31	5.87	9999
Nyala_30	Nyala_18	U	-68.82		-	0.96	5.37	9999
Nyala_30	Nyala_19	U	-65.83		-	2.93	7.05	9999
Nyala_30	Nyala_20	U	-70.05		-	0.59	3.32	9999
Nyala_30	Nyala_21	U	-75.41		-	3.33	9.06	9999
Nyala_30	Nyala_22	U	-66.9		-	5.11	10.75	9999
Nyala_30	Nyala_23	U	-67.58		-	0.6	3.77	9999
Nyala_30	Nyala_24	U	-75.87		-	4.05	9.83	9999
Nyala_30	Nyala_25	U	-61.7		-	4.03	8.6	9999
Nyala_30	Nyala_26	U	-63.18		-	3.74	9.17	9999
Nyala_30	Nyala_27	U	-63.53		-	2.93	7.05	9999
Nyala_30	Nyala_28	U	-79.17		-	6.18	12.9	9999
Nyala_30	Nyala_29	U	-66.57		-	2.39	6.48	9999
Nyala_31	Nyala_01	U	-53.45		-	2.89	7.05	9999
Nyala_31	Nyala_02	U	-53.75		-	2.27	7.28	9999
Nyala_31	Nyala_03	U	-51.85		-	1.78	5.62	9999
Nyala_31	Nyala_04	HS	-51.71		1	-	1.41	9999
Nyala_31	Nyala_05	U	-60.79		-	4.02	9.94	9999
Nyala_31	Nyala_06	FS	-47.6		3.98	1.25	-	9999
Nyala_31	Nyala_07	HS	-56.11		0.37	-	2.1	9999
Nyala_31	Nyala_08	HS	-51.3		1.17	-	0.39	9999
Nyala_31	Nyala_09	U	-65.23		-	2.98	7.97	9999
Nyala_31	Nyala_10	HS	-59.17		0.3	-	2.63	9999
Nyala_31	Nyala_11	U	-60.97		-	1.88	5.32	9999
Nyala_31	Nyala_12	U	-52.79		-	2.18	6.23	9999
Nyala_31	Nyala_13	U	-52.8		-	0.6	3.76	9999
Nyala_31	Nyala_14	U	-59.97		-	3.99	9.36	9999
Nyala_31	Nyala_15	U	-58.61		-	2.04	5.36	9999
Nyala_31	Nyala_16	PO	-55.02		4.26	1.15	0.59	-
Nyala_31	Nyala_17	U	-59.88		-	0.6	3.21	9999
Nyala_31	Nyala_18	U	-59.34		-	3.16	7.49	9999
Nyala_31	Nyala_19	U	-56.35		-	0.84	5.09	9999
Nyala_31	Nyala_20	U	-60.57		-	2.21	6.89	9999
Nyala_31	Nyala_21	U	-65.93		-	5.4	11.96	9999
Nyala_31	Nyala_22	U	-57.42		-	1.14	4.09	9999
Nyala_31	Nyala_23	U	-58.1		-	3.47	8.11	9999
Nyala_31	Nyala_24	U	-66.39		-	2.69	7.24	9999
Nyala_31	Nyala_25	U	-52.22		-	1.56	4.61	9999
Nyala_31	Nyala_26	FS	-45.74		7.96	2.79	-	9999
Nyala_31	Nyala_27	HS	-53.51		0.54	-	2.01	9999
Nyala_31	Nyala_28	U	-69.69		-	1.49	5.27	9999
Nyala_31	Nyala_29	U	-57.09		-	4.37	10.19	9999
Nyala_31	Nyala_30	U	-62.72		-	4.95	10.9	9999
Nyala_32	Nyala_01	U	-60.19		-	3.31	7.61	9999
Nyala_32	Nyala_02	U	-60.49		-	2.88	8.08	9999
Nyala_32	Nyala_03	U	-58.76		-	1.26	5.49	9999
Nyala_32	Nyala_04	U	-59.45		-	0.58	3.72	9999
Nyala_32	Nyala_05	U	-67.52		-	1.93	6.1	9999
Nyala_32	Nyala_06	U	-58.32		-	1.01	2.71	9999
Nyala_32	Nyala_07	U	-63.21		-	0.51	2.86	9999
Nyala_32	Nyala_08	U	-59.2		-	0.79	4.8	9999
Nyala_32	Nyala_09	U	-71.97		-	1.39	4.41	9999
Nyala_32	Nyala_10	U	-66.19		-	1.06	4.64	9999
Nyala_32	Nyala_11	U	-67.71		-	4.77	10.92	9999
Nyala_32	Nyala_12	U	-57.76		-	0.44	3.34	9999
Nyala_32	Nyala_13	U	-59.54		-	2.63	6.96	9999
Nyala_32	Nyala_14	U	-66.71		-	3.3	6.44	9999
Nyala_32	Nyala_15	U	-65.34		-	4.19	9.99	9999
Nyala_32	Nyala_16	U	-66.02		-	3.18	8.29	9999
Nyala_32	Nyala_17	U	-66.62		-	1.1	5.67	9999
Nyala_32	Nyala_18	U	-66.07		-	2.13	4.81	9999
Nyala_32	Nyala_19	U	-63.09		-	2.5	6.84	9999
Nyala_32	Nyala_20	U	-67.3		-	5.41	12.16	9999
Nyala_32	Nyala_21	U	-72.66		-	0.46	4.04	9999
Nyala_32	Nyala_22	U	-64.15		-	3.51	8.52	9999
Nyala_32	Nyala_23	U	-64.83		-	2.63	7.43	9999
Nyala_32	Nyala_24	U	-73.12		-	0.69	3.97	9999
Nyala_32	Nyala_25	U	-58.95		-	1.49	5.72	9999
Nyala_32	Nyala_26	U	-60.44		-	0.04	1.93	9999
Nyala_32	Nyala_27	U	-60.79		-	2.19	6.42	9999
Nyala_32	Nyala_28	U	-76.42		-	1.73	4.86	9999
Nyala_32	Nyala_29	U	-63.82		-	1.09	5.63	9999
Nyala_32	Nyala_30	U	-69.45		-	1.29	4.77	9999
Nyala_32	Nyala_31	U	-59.97		-	1.54	5.77	9999
Nyala_33	Nyala_01	HS	-55.94		0.27	-	3.17	9999
Nyala_33	Nyala_02	U	-56.51		-	0.9	3.7	9999
Nyala_33	Nyala_03	U	-53.7		-	4.41	9.75	9999
Nyala_33	Nyala_04	HS	-53.33		2.13	-	1.49	9999
Nyala_33	Nyala_05	U	-63.54		-	0.46	4.04	9999
Nyala_33	Nyala_06	U	-54.33		-	2.52	6.07	9999
Nyala_33	Nyala_07	U	-59.23		-	0.42	3.53	9999
Nyala_33	Nyala_08	U	-55.22		-	2.97	7.79	9999
Nyala_33	Nyala_09	U	-67.98		-	0.32	3.85	9999
Nyala_33	Nyala_10	U	-62.21		-	1.32	5.09	9999
Nyala_33	Nyala_11	U	-63.72		-	0.25	3.25	9999
Nyala_33	Nyala_12	U	-55.13		-	2.12	5.33	9999
Nyala_33	Nyala_13	U	-55.55		-	2.16	6.86	9999
Nyala_33	Nyala_14	U	-62.72		-	1.82	5.05	9999
Nyala_33	Nyala_15	U	-61.36		-	1.23	4.03	9999
Nyala_33	Nyala_16	HS	-61.41		0.63	-	2.08	9999
Nyala_33	Nyala_17	U	-62.63		-	1.63	6.32	9999
Nyala_33	Nyala_18	U	-62.09		-	3.82	9.31	9999
Nyala_33	Nyala_19	U	-59.1		-	2.54	7.35	9999
Nyala_33	Nyala_20	U	-63.32		-	0.91	5.2	9999
Nyala_33	Nyala_21	U	-68.68		-	4.38	9.42	9999
Nyala_33	Nyala_22	U	-60.17		-	0.21	2.85	9999
Nyala_33	Nyala_23	U	-60.85		-	3.52	8.31	9999
Nyala_33	Nyala_24	U	-69.14		-	0.85	4.23	9999
Nyala_33	Nyala_25	U	-54.97		-	1.43	5.44	9999
Nyala_33	Nyala_26	U	-56.45		-	1.62	6.1	9999
Nyala_33	Nyala_27	U	-56.8		-	3.33	8.49	9999
Nyala_33	Nyala_28	U	-72.44		-	3.64	8.35	9999
Nyala_33	Nyala_29	U	-59.84		-	3.44	8.1	9999
Nyala_33	Nyala_30	U	-65.47		-	2.84	7.69	9999
Nyala_33	Nyala_31	U	-55.99		-	2.15	6.02	9999
Nyala_33	Nyala_32	U	-62.72		-	3.86	8.59	9999
Nyala_34	Nyala_01	U	-64.75		-	3.74	8.36	9999
Nyala_34	Nyala_02	U	-65.05		-	1.11	4.78	9999
Nyala_34	Nyala_03	U	-61.57		-	0.67	4.53	9999
Nyala_34	Nyala_04	U	-64.01		-	2.59	6.98	9999
Nyala_34	Nyala_05	U	-72.08		-	3.89	10.04	9999
Nyala_34	Nyala_06	U	-62.88		-	2.61	6.01	9999
Nyala_34	Nyala_07	U	-67.77		-	3.96	9.66	9999
Nyala_34	Nyala_08	U	-63.76		-	2.41	6.6	9999
Nyala_34	Nyala_09	HS	-76.15		0.37	-	3.55	9999
Nyala_34	Nyala_10	U	-70.75		-	0.86	5.77	9999
Nyala_34	Nyala_11	U	-72.27		-	2.45	6.44	9999
Nyala_34	Nyala_12	U	-59.68		-	0.71	4.55	9999
Nyala_34	Nyala_13	U	-64.1		-	2.97	8.16	9999
Nyala_34	Nyala_14	U	-71.27		-	3.08	7.19	9999
Nyala_34	Nyala_15	U	-69.9		-	4.31	9.39	9999
Nyala_34	Nyala_16	U	-70.58		-	2.83	6.68	9999
Nyala_34	Nyala_17	U	-71.18		-	3.13	8.02	9999
Nyala_34	Nyala_18	U	-70.63		-	3.88	8.93	9999
Nyala_34	Nyala_19	U	-67.65		-	4.32	10.13	9999
Nyala_34	Nyala_20	U	-71.86		-	4.18	10.35	9999
Nyala_34	Nyala_21	U	-77.22		-	5.42	11.98	9999
Nyala_34	Nyala_22	U	-68.71		-	4.55	10.6	9999
Nyala_34	Nyala_23	U	-69.39		-	3	7.06	9999
Nyala_34	Nyala_24	U	-77.68		-	4.19	9.77	9999
Nyala_34	Nyala_25	U	-63.51		-	1.45	3.72	9999
Nyala_34	Nyala_26	U	-64.99		-	2.17	6.85	9999
Nyala_34	Nyala_27	U	-65.35		-	3.51	8.46	9999
Nyala_34	Nyala_28	U	-80.98		-	1.88	4.61	9999
Nyala_34	Nyala_29	U	-68.38		-	3.5	8.31	9999
Nyala_34	Nyala_30	U	-74.01		-	3.9	8.59	9999
Nyala_34	Nyala_31	U	-64.53		-	0.88	3.72	9999
Nyala_34	Nyala_32	U	-71.26		-	1.84	6.22	9999
Nyala_34	Nyala_33	U	-67.28		-	2.94	6.98	9999
Nyala_35	Nyala_01	U	-57.56		-	1.99	6.38	9999
Nyala_35	Nyala_02	U	-57.86		-	0.28	4	9999
Nyala_35	Nyala_03	U	-56.94		-	3.03	7.13	9999
Nyala_35	Nyala_04	U	-56.81		-	2.96	7.8	9999
Nyala_35	Nyala_05	U	-64.89		-	1.83	5.49	9999
Nyala_35	Nyala_06	U	-55.68		-	1.92	5.61	9999
Nyala_35	Nyala_07	U	-60.58		-	2.93	8.34	9999
Nyala_35	Nyala_08	U	-56.57		-	2.39	6.16	9999
Nyala_35	Nyala_09	U	-69.33		-	3.23	8.37	9999
Nyala_35	Nyala_10	U	-63.56		-	1.54	4.67	9999
Nyala_35	Nyala_11	U	-65.07		-	3.03	7.27	9999
Nyala_35	Nyala_12	U	-54.69		-	1.48	3.06	9999
Nyala_35	Nyala_13	U	-56.9		-	0.09	1.75	9999
Nyala_35	Nyala_14	U	-64.07		-	3.25	8.78	9999
Nyala_35	Nyala_15	U	-62.71		-	2.41	5.8	9999
Nyala_35	Nyala_16	U	-63.38		-	1.71	6.39	9999
Nyala_35	Nyala_17	U	-63.98		-	3.73	9.2	9999
Nyala_35	Nyala_18	U	-63.44		-	3.53	8.01	9999
Nyala_35	Nyala_19	U	-60.45		-	0.76	2.65	9999
Nyala_35	Nyala_20	U	-64.67		-	0.35	4.69	9999
Nyala_35	Nyala_21	U	-70.03		-	0.73	4.81	9999
Nyala_35	Nyala_22	U	-61.52		-	1.31	2.69	9999
Nyala_35	Nyala_23	U	-62.2		-	2.85	7.48	9999
Nyala_35	Nyala_24	U	-70.49		-	4.7	10.82	9999
Nyala_35	Nyala_25	U	-56.32		-	2.29	5.91	9999
Nyala_35	Nyala_26	U	-57.8		-	1.22	4.91	9999
Nyala_35	Nyala_27	U	-58.15		-	2.03	5.19	9999
Nyala_35	Nyala_28	U	-73.79		-	2.89	7.78	9999
Nyala_35	Nyala_29	U	-61.19		-	0.12	3.69	9999
Nyala_35	Nyala_30	U	-66.82		-	0.37	3.77	9999
Nyala_35	Nyala_31	U	-57.34		-	2.52	6.74	9999
Nyala_35	Nyala_32	U	-64.07		-	2.38	6.71	9999
Nyala_35	Nyala_33	U	-60.09		-	1.82	5.68	9999
Nyala_35	Nyala_34	U	-68.63		-	1.05	4.37	9999
Nyala_36	Nyala_01	U	-58.67		-	1.22	5.22	9999
Nyala_36	Nyala_02	HS	-57.78		1.19	-	1.82	9999
Nyala_36	Nyala_03	U	-57.59		-	2.71	6.76	9999
Nyala_36	Nyala_04	U	-57.93		-	3.02	7.67	9999
Nyala_36	Nyala_05	U	-66		-	4.19	10.03	9999
Nyala_36	Nyala_06	U	-56.8		-	2.79	6.44	9999
Nyala_36	Nyala_07	U	-61.69		-	1.03	5.2	9999
Nyala_36	Nyala_08	HS	-56.58		1.1	-	0.38	9999
Nyala_36	Nyala_09	U	-70.45		-	3.47	7.65	9999
Nyala_36	Nyala_10	U	-64.68		-	1.34	5.77	9999
Nyala_36	Nyala_11	U	-66.19		-	3.05	8.11	9999
Nyala_36	Nyala_12	U	-55.3		-	0.96	4.37	9999
Nyala_36	Nyala_13	HS	-57.91		0.11	-	2.34	9999
Nyala_36	Nyala_14	U	-65.19		-	2.94	7.97	9999
Nyala_36	Nyala_15	U	-63.82		-	3.69	8.93	9999
Nyala_36	Nyala_16	U	-64.5		-	3.45	8.82	9999
Nyala_36	Nyala_17	U	-65.1		-	2.93	6.8	9999
Nyala_36	Nyala_18	U	-64.55		-	0.39	4.66	9999
Nyala_36	Nyala_19	U	-61.57		-	0.79	4.85	9999
Nyala_36	Nyala_20	U	-65.78		-	1.5	5.3	9999
Nyala_36	Nyala_21	U	-71.15		-	3.06	8.71	9999
Nyala_36	Nyala_22	HS	-61.33		1.31	-	1.63	9999
Nyala_36	Nyala_23	U	-63.31		-	0.82	3.71	9999
Nyala_36	Nyala_24	U	-71.6		-	5.06	11.3	9999
Nyala_36	Nyala_25	U	-57.44		-	2.74	6.27	9999
Nyala_36	Nyala_26	U	-58.92		-	2.7	6.7	9999
Nyala_36	Nyala_27	U	-59.27		-	0.32	4.29	9999
Nyala_36	Nyala_28	U	-74.9		-	0.83	5.48	9999
Nyala_36	Nyala_29	U	-62.31		-	3.73	9.23	9999
Nyala_36	Nyala_30	U	-67.93		-	2	5.81	9999
Nyala_36	Nyala_31	U	-58.45		-	2.2	6.07	9999
Nyala_36	Nyala_32	U	-65.19		-	1.59	6.09	9999
Nyala_36	Nyala_33	U	-61.2		-	1.89	6.22	9999
Nyala_36	Nyala_34	U	-69.75		-	2.87	7.86	9999
Nyala_36	Nyala_35	U	-62.55		-	1.56	4.74	9999
Nyala_37	Nyala_01	U	-54.5		-	2.42	6.93	9999
Nyala_37	Nyala_02	U	-54.8		-	1.29	4.91	9999
Nyala_37	Nyala_03	U	-53.89		-	1.62	4.52	9999
Nyala_37	Nyala_04	U	-53.76		-	1.24	4.4	9999
Nyala_37	Nyala_05	U	-61.83		-	1.91	4.5	9999
Nyala_37	Nyala_06	U	-52.63		-	1.71	5.96	9999
Nyala_37	Nyala_07	U	-57.52		-	2.01	6.54	9999
Nyala_37	Nyala_08	FS	-49.84		3.68	0.79	-	9999
Nyala_37	Nyala_09	U	-66.28		-	5.57	11.95	9999
Nyala_37	Nyala_10	U	-60.51		-	3	7.58	9999
Nyala_37	Nyala_11	U	-62.02		-	3.4	8.7	9999
Nyala_37	Nyala_12	U	-53.17		-	1.1	2.22	9999
Nyala_37	Nyala_13	FS	-41.45		12.4	5.79	-	1.96
Nyala_37	Nyala_14	U	-61.02		-	2.53	7.7	9999
Nyala_37	Nyala_15	U	-59.65		-	1.06	4.49	9999
Nyala_37	Nyala_16	U	-60.33		-	0.86	5.13	9999
Nyala_37	Nyala_17	U	-60.93		-	0.86	4.36	9999
Nyala_37	Nyala_18	U	-60.38		-	2.68	6.69	9999
Nyala_37	Nyala_19	FS	-45.44		11.96	5.3	-	1.56
Nyala_37	Nyala_20	U	-61.61		-	2.99	8.09	9999
Nyala_37	Nyala_21	U	-66.98		-	5.51	12.07	9999
Nyala_37	Nyala_22	U	-58.46		-	1.33	3.89	9999
Nyala_37	Nyala_23	U	-59.14		-	3.19	8.08	9999
Nyala_37	Nyala_24	U	-67.43		-	2.87	7.11	9999
Nyala_37	Nyala_25	U	-53.27		-	1.12	5.24	9999
Nyala_37	Nyala_26	U	-54.75		-	2.67	7.78	9999
Nyala_37	Nyala_27	FS	-49.63		5.47	1.84	-	9999
Nyala_37	Nyala_28	U	-70.73		-	5.76	11.79	9999
Nyala_37	Nyala_29	U	-58.14		-	1.14	4.86	9999
Nyala_37	Nyala_30	HS	-63.51		0.25	-	1.48	9999
Nyala_37	Nyala_31	U	-54.28		-	0.67	3.85	9999
Nyala_37	Nyala_32	U	-61.02		-	1.99	6.11	9999
Nyala_37	Nyala_33	U	-57.03		-	2.98	8.1	9999
Nyala_37	Nyala_34	U	-65.58		-	4.1	9.82	9999
Nyala_37	Nyala_35	U	-58.38		-	0.5	2.44	9999
Nyala_37	Nyala_36	U	-59.5		-	0.76	4.21	9999
Nyala_38	Nyala_01	U	-61.97		-	2.62	7.01	9999
Nyala_38	Nyala_02	U	-62.27		-	4.28	9.94	9999
Nyala_38	Nyala_03	U	-59.82		-	1.69	5.99	9999
Nyala_38	Nyala_04	HS	-61.13		0.09	-	1.99	9999
Nyala_38	Nyala_05	U	-69.3		-	0.87	4.43	9999
Nyala_38	Nyala_06	U	-60.09		-	1.48	3.64	9999
Nyala_38	Nyala_07	U	-64.99		-	0.75	4.6	9999
Nyala_38	Nyala_08	U	-60.98		-	3.05	7.97	9999
Nyala_38	Nyala_09	HS	-73.1		0.64	-	1.93	9999
Nyala_38	Nyala_10	U	-67.97		-	0.47	4.43	9999
Nyala_38	Nyala_11	U	-69.49		-	4.41	10.14	9999
Nyala_38	Nyala_12	U	-60.64		-	2.85	6.95	9999
Nyala_38	Nyala_13	U	-61.31		-	4.11	8.94	9999
Nyala_38	Nyala_14	U	-68.48		-	1.38	5.96	9999
Nyala_38	Nyala_15	U	-67.12		-	1.83	5.22	9999
Nyala_38	Nyala_16	HS	-65.99		1.8	-	2.41	9999
Nyala_38	Nyala_17	U	-68.4		-	4.09	8.94	9999
Nyala_38	Nyala_18	U	-67.85		-	4.63	10.56	9999
Nyala_38	Nyala_19	U	-64.87		-	4.11	8.94	9999
Nyala_38	Nyala_20	U	-69.08		-	2.66	7.61	9999
Nyala_38	Nyala_21	U	-74.44		-	4.53	10.82	9999
Nyala_38	Nyala_22	U	-65.93		-	2.44	7.1	9999
Nyala_38	Nyala_23	U	-66.61		-	4.9	10.5	9999
Nyala_38	Nyala_24	U	-74.9		-	2.65	7.41	9999
Nyala_38	Nyala_25	U	-60.73		-	3.77	8.65	9999
Nyala_38	Nyala_26	U	-62.21		-	0.14	1.91	9999
Nyala_38	Nyala_27	U	-62.56		-	3.72	8.44	9999
Nyala_38	Nyala_28	U	-78.2		-	0.01	3.25	9999
Nyala_38	Nyala_29	U	-65.6		-	2.83	7.69	9999
Nyala_38	Nyala_30	U	-71.23		-	1.55	4.27	9999
Nyala_38	Nyala_31	U	-61.75		-	0.43	1.56	9999
Nyala_38	Nyala_32	U	-68.48		-	3.24	8.32	9999
Nyala_38	Nyala_33	HS	-63.39		1.11	-	0.76	9999
Nyala_38	Nyala_34	U	-73.04		-	2.46	6.73	9999
Nyala_38	Nyala_35	U	-65.85		-	4.41	10.05	9999
Nyala_38	Nyala_36	U	-66.97		-	2.39	5.99	9999
Nyala_38	Nyala_37	U	-62.8		-	2.05	6.26	9999
Nyala_39	Nyala_01	FS	-50.93		2.3	0.48	-	9999
Nyala_39	Nyala_02	HS	-53.37		0.16	-	3.43	9999
Nyala_39	Nyala_03	U	-50.87		-	0.61	2.6	9999
Nyala_39	Nyala_04	U	-52.49		-	3.32	7.26	9999
Nyala_39	Nyala_05	U	-60.57		-	3.14	7.72	9999
Nyala_39	Nyala_06	U	-51.36		-	0.42	1.46	9999
Nyala_39	Nyala_07	U	-56.26		-	0.97	3.34	9999
Nyala_39	Nyala_08	U	-52.25		-	2.43	6.94	9999
Nyala_39	Nyala_09	U	-65.01		-	0.78	1.97	9999
Nyala_39	Nyala_10	U	-59.24		-	3.05	7.95	9999
Nyala_39	Nyala_11	U	-60.75		-	0.03	2.87	9999
Nyala_39	Nyala_12	U	-51.91		-	2.67	6.73	9999
Nyala_39	Nyala_13	U	-52.58		-	2.82	6.88	9999
Nyala_39	Nyala_14	HS	-59.59		0.16	-	1.8	9999
Nyala_39	Nyala_15	U	-58.39		-	1.87	5.21	9999
Nyala_39	Nyala_16	U	-59.06		-	2.46	6.16	9999
Nyala_39	Nyala_17	U	-59.66		-	1.91	6.64	9999
Nyala_39	Nyala_18	U	-59.12		-	3.66	8.91	9999
Nyala_39	Nyala_19	U	-56.13		-	2.69	6.77	9999
Nyala_39	Nyala_20	U	-60.35		-	0.97	5.26	9999
Nyala_39	Nyala_21	U	-65.71		-	0.52	4.16	9999
Nyala_39	Nyala_22	HS	-56.56		0.64	-	2.42	9999
Nyala_39	Nyala_23	U	-57.88		-	1.04	4.61	9999
Nyala_39	Nyala_24	U	-66.17		-	2.67	6.71	9999
Nyala_39	Nyala_25	U	-52		-	0.33	2.57	9999
Nyala_39	Nyala_26	U	-53.48		-	0.07	2.01	9999
Nyala_39	Nyala_27	U	-53.83		-	2.38	6.35	9999
Nyala_39	Nyala_28	U	-69.47		-	1.73	5.63	9999
Nyala_39	Nyala_29	U	-56.87		-	1.21	4.19	9999
Nyala_39	Nyala_30	U	-62.5		-	3.53	8.52	9999
Nyala_39	Nyala_31	U	-53.02		-	1.46	4.77	9999
Nyala_39	Nyala_32	U	-59.75		-	0.04	1.29	9999
Nyala_39	Nyala_33	U	-55.77		-	1.48	4.57	9999
Nyala_39	Nyala_34	U	-64.31		-	3.04	7.89	9999
Nyala_39	Nyala_35	U	-57.12		-	2.21	4.97	9999
Nyala_39	Nyala_36	HS	-57.69		0.55	-	2.32	9999
Nyala_39	Nyala_37	U	-54.06		-	3.26	7.63	9999
Nyala_39	Nyala_38	U	-61.53		-	0.94	4.19	9999
Nyala_40	Nyala_01	U	-61.73		-	2.78	6.66	9999
Nyala_40	Nyala_02	U	-62.03		-	2.61	7.37	9999
Nyala_40	Nyala_03	U	-60.54		-	2.83	6.56	9999
Nyala_40	Nyala_04	U	-60.98		-	4.04	9.31	9999
Nyala_40	Nyala_05	U	-69.06		-	3.9	9.38	9999
Nyala_40	Nyala_06	U	-59.86		-	1.39	4.59	9999
Nyala_40	Nyala_07	U	-64.75		-	3.36	9.09	9999
Nyala_40	Nyala_08	U	-60.74		-	2	5.89	9999
Nyala_40	Nyala_09	U	-73.51		-	1.07	5.56	9999
Nyala_40	Nyala_10	U	-67.73		-	2.91	7.67	9999
Nyala_40	Nyala_11	U	-69.25		-	1.72	5.55	9999
Nyala_40	Nyala_12	U	-58.86		-	2.04	5.17	9999
Nyala_40	Nyala_13	U	-61.07		-	2.54	6.39	9999
Nyala_40	Nyala_14	U	-68.25		-	0	1.6	9999
Nyala_40	Nyala_15	U	-66.88		-	3.22	7.13	9999
Nyala_40	Nyala_16	U	-67.55		-	2.72	6.97	9999
Nyala_40	Nyala_17	U	-68.16		-	0.67	3.08	9999
Nyala_40	Nyala_18	U	-67.61		-	1.62	4.73	9999
Nyala_40	Nyala_19	U	-64.63		-	3.34	8.01	9999
Nyala_40	Nyala_20	U	-68.84		-	0.49	4.65	9999
Nyala_40	Nyala_21	U	-74.2		-	3.89	9.33	9999
Nyala_40	Nyala_22	U	-65.69		-	4.51	9.52	9999
Nyala_40	Nyala_23	U	-66.37		-	2.76	7.88	9999
Nyala_40	Nyala_24	U	-74.66		-	5.58	12.18	9999
Nyala_40	Nyala_25	U	-60.49		-	0.98	3.89	9999
Nyala_40	Nyala_26	U	-61.97		-	2.36	7.45	9999
Nyala_40	Nyala_27	U	-62.33		-	2.52	6.34	9999
Nyala_40	Nyala_28	U	-77.96		-	2.46	5.99	9999
Nyala_40	Nyala_29	U	-65.36		-	3.51	9.12	9999
Nyala_40	Nyala_30	U	-70.99		-	0.9	5	9999
Nyala_40	Nyala_31	U	-61.51		-	2.76	6.62	9999
Nyala_40	Nyala_32	U	-68.24		-	1.81	6.75	9999
Nyala_40	Nyala_33	U	-64.26		-	0.51	1.94	9999
Nyala_40	Nyala_34	HS	-71.16		1.64	-	0.47	9999
Nyala_40	Nyala_35	U	-65.61		-	0.72	3.32	9999
Nyala_40	Nyala_36	U	-66.73		-	1.46	5.64	9999
Nyala_40	Nyala_37	U	-62.56		-	4.16	9.56	9999
Nyala_40	Nyala_38	U	-70.02		-	3.64	8.54	9999
Nyala_40	Nyala_39	U	-61.29		-	2.54	7.58	9999
Nyala_41	Nyala_01	U	-66.79		-	2.32	7.15	9999
Nyala_41	Nyala_02	U	-67.09		-	3.16	8.05	9999
Nyala_41	Nyala_03	U	-64.29		-	1.83	6.17	9999
Nyala_41	Nyala_04	U	-66.05		-	2.61	7.19	9999
Nyala_41	Nyala_05	U	-74.12		-	1.01	5.96	9999
Nyala_41	Nyala_06	U	-64.92		-	0.83	4.51	9999
Nyala_41	Nyala_07	U	-69.81		-	3.28	8.04	9999
Nyala_41	Nyala_08	U	-65.8		-	3.67	8.26	9999
Nyala_41	Nyala_09	U	-78.57		-	3.15	8.45	9999
Nyala_41	Nyala_10	U	-72.8		-	6.36	13.03	9999
Nyala_41	Nyala_11	U	-74.31		-	2.66	8	9999
Nyala_41	Nyala_12	U	-66.12		-	0.47	4.51	9999
Nyala_41	Nyala_13	U	-66.14		-	3.12	7.58	9999
Nyala_41	Nyala_14	U	-73.31		-	4.09	9.79	9999
Nyala_41	Nyala_15	U	-71.95		-	3.65	8.99	9999
Nyala_41	Nyala_16	U	-72.62		-	2.47	7.37	9999
Nyala_41	Nyala_17	U	-73.22		-	1.45	6.7	9999
Nyala_41	Nyala_18	U	-72.67		-	4.43	10.1	9999
Nyala_41	Nyala_19	U	-69.69		-	3.06	8.5	9999
Nyala_41	Nyala_20	U	-73.9		-	2.04	6.92	9999
Nyala_41	Nyala_21	U	-79.27		-	5.8	12.78	9999
Nyala_41	Nyala_22	U	-70.75		-	4.38	10.3	9999
Nyala_41	Nyala_23	U	-71.43		-	2.91	7.62	9999
Nyala_41	Nyala_24	U	-79.72		-	0.72	3.89	9999
Nyala_41	Nyala_25	U	-65.56		-	1.52	5.67	9999
Nyala_41	Nyala_26	U	-67.04		-	1.28	4.42	9999
Nyala_41	Nyala_27	U	-67.39		-	2.37	7.57	9999
Nyala_41	Nyala_28	U	-83.02		-	1.92	6.9	9999
Nyala_41	Nyala_29	HS	-70.42		0	-	3.68	9999
Nyala_41	Nyala_30	U	-76.05		-	5.32	11.82	9999
Nyala_41	Nyala_31	U	-66.57		-	2.31	5.6	9999
Nyala_41	Nyala_32	U	-73.31		-	3.5	8.83	9999
Nyala_41	Nyala_33	U	-69.32		-	3.71	8.07	9999
Nyala_41	Nyala_34	U	-77.87		-	1.23	5.84	9999
Nyala_41	Nyala_35	U	-70.67		-	3.76	9.87	9999
Nyala_41	Nyala_36	U	-71.79		-	7.48	14.96	9999
Nyala_41	Nyala_37	U	-67.62		-	3.56	8.33	9999
Nyala_41	Nyala_38	U	-75.09		-	2.67	7.86	9999
Nyala_41	Nyala_39	U	-66.35		-	2.71	7.62	9999
Nyala_41	Nyala_40	U	-74.85		-	5.84	12.64	9999
Nyala_42	Nyala_01	U	-61.54		-	1.77	6.14	9999
Nyala_42	Nyala_02	HS	-60.73		1.11	-	1.84	9999
Nyala_42	Nyala_03	U	-59.03		-	2.08	6.35	9999
Nyala_42	Nyala_04	U	-60.79		-	1.01	5.13	9999
Nyala_42	Nyala_05	U	-68.87		-	1.39	6.18	9999
Nyala_42	Nyala_06	U	-59.66		-	3.92	8.5	9999
Nyala_42	Nyala_07	U	-64.56		-	0.6	4.88	9999
Nyala_42	Nyala_08	U	-60.55		-	2.94	7.95	9999
Nyala_42	Nyala_09	U	-73.31		-	1.86	6.44	9999
Nyala_42	Nyala_10	U	-67.54		-	3.94	9.44	9999
Nyala_42	Nyala_11	U	-69.05		-	4.02	8.8	9999
Nyala_42	Nyala_12	U	-60.46		-	0.62	3.71	9999
Nyala_42	Nyala_13	U	-60.88		-	2.9	6.98	9999
Nyala_42	Nyala_14	U	-68.05		-	3.63	8.72	9999
Nyala_42	Nyala_15	U	-66.69		-	2.73	7.51	9999
Nyala_42	Nyala_16	U	-67.36		-	1.63	5.82	9999
Nyala_42	Nyala_17	U	-67.96		-	3.8	8.54	9999
Nyala_42	Nyala_18	U	-67.42		-	3.94	8.65	9999
Nyala_42	Nyala_19	U	-64.43		-	3.18	6.45	9999
Nyala_42	Nyala_20	U	-68.65		-	3.19	8.49	9999
Nyala_42	Nyala_21	U	-74.01		-	3.12	8.1	9999
Nyala_42	Nyala_22	U	-65.5		-	1.92	5.9	9999
Nyala_42	Nyala_23	U	-66.18		-	2.91	6.44	9999
Nyala_42	Nyala_24	U	-74.47		-	2.72	7.95	9999
Nyala_42	Nyala_25	U	-60.3		-	1.16	4.76	9999
Nyala_42	Nyala_26	U	-61.78		-	3.23	7.81	9999
Nyala_42	Nyala_27	U	-62.13		-	2.48	5.53	9999
Nyala_42	Nyala_28	U	-77.77		-	1.65	5.95	9999
Nyala_42	Nyala_29	U	-65.17		-	0.89	3.92	9999
Nyala_42	Nyala_30	U	-70.8		-	4.37	8.53	9999
Nyala_42	Nyala_31	U	-61.32		-	3.13	7.62	9999
Nyala_42	Nyala_32	U	-68.05		-	3.3	8.03	9999
Nyala_42	Nyala_33	HS	-64.01		0.06	-	1.81	9999
Nyala_42	Nyala_34	HS	-72.16		0.45	-	3.13	9999
Nyala_42	Nyala_35	HS	-65.4		0.02	-	3.18	9999
Nyala_42	Nyala_36	U	-66.53		-	3.55	8.02	9999
Nyala_42	Nyala_37	U	-62.36		-	2.95	6.13	9999
Nyala_42	Nyala_38	U	-69.83		-	1.81	5.49	9999
Nyala_42	Nyala_39	U	-61.1		-	3.2	8.17	9999
Nyala_42	Nyala_40	U	-69.59		-	2.49	7.77	9999
Nyala_42	Nyala_41	U	-74.66		-	1.31	5.04	9999
Nyala_43	Nyala_01	U	-58.1		-	1.47	4.58	9999
Nyala_43	Nyala_02	U	-58.4		-	1.66	5.8	9999
Nyala_43	Nyala_03	HS	-56.22		0.46	-	3.41	9999
Nyala_43	Nyala_04	U	-57.36		-	4.29	9.88	9999
Nyala_43	Nyala_05	U	-65.44		-	0.12	2.3	9999
Nyala_43	Nyala_06	U	-56.23		-	0.07	2.04	9999
Nyala_43	Nyala_07	U	-61.13		-	1.88	6.33	9999
Nyala_43	Nyala_08	U	-57.12		-	3.53	7.91	9999
Nyala_43	Nyala_09	U	-69.88		-	3.16	8.2	9999
Nyala_43	Nyala_10	U	-64.11		-	2.42	5.54	9999
Nyala_43	Nyala_11	U	-65.62		-	2.23	6.46	9999
Nyala_43	Nyala_12	U	-57.03		-	3.73	8.08	9999
Nyala_43	Nyala_13	U	-57.45		-	4.21	8.44	9999
Nyala_43	Nyala_14	HS	-64.41		0.22	-	2.48	9999
Nyala_43	Nyala_15	U	-63.26		-	3.18	8.47	9999
Nyala_43	Nyala_16	U	-63.93		-	1.41	5.09	9999
Nyala_43	Nyala_17	U	-64.53		-	3.34	8.75	9999
Nyala_43	Nyala_18	U	-63.99		-	3.7	8.55	9999
Nyala_43	Nyala_19	U	-61		-	4.44	9.78	9999
Nyala_43	Nyala_20	U	-65.22		-	0.89	5.32	9999
Nyala_43	Nyala_21	HS	-69.84		0.73	-	3	9999
Nyala_43	Nyala_22	U	-62.06		-	1.58	6.02	9999
Nyala_43	Nyala_23	U	-62.75		-	1.95	6.58	9999
Nyala_43	Nyala_24	U	-71.04		-	3.57	8.83	9999
Nyala_43	Nyala_25	U	-56.87		-	1.82	6.14	9999
Nyala_43	Nyala_26	FS	-56.09		2.26	0.3	-	9999
Nyala_43	Nyala_27	U	-58.7		-	4.44	9.78	9999
Nyala_43	Nyala_28	HS	-73.03		1.31	-	2.32	9999
Nyala_43	Nyala_29	U	-61.74		-	1.04	4.9	9999
Nyala_43	Nyala_30	U	-67.37		-	1.71	6.13	9999
Nyala_43	Nyala_31	U	-57.89		-	0.86	3.08	9999
Nyala_43	Nyala_32	HS	-64.5		0.12	-	1.84	9999
Nyala_43	Nyala_33	U	-60.64		-	6.01	11.98	9999
Nyala_43	Nyala_34	U	-69.18		-	2.4	7.12	9999
Nyala_43	Nyala_35	U	-61.99		-	1.53	4.97	9999
Nyala_43	Nyala_36	U	-63.1		-	3.63	9.03	9999
Nyala_43	Nyala_37	U	-58.93		-	3.12	6.85	9999
Nyala_43	Nyala_38	U	-66.4		-	3.71	8.96	9999
Nyala_43	Nyala_39	HS	-57.48		0.19	-	2.71	9999
Nyala_43	Nyala_40	U	-66.16		-	3.72	9.64	9999
Nyala_43	Nyala_41	U	-71.22		-	0.5	3.65	9999
Nyala_43	Nyala_42	U	-65.97		-	0.32	3.39	9999
Nyala_44	Nyala_01	U	-61.9		-	2.67	7.3	9999
Nyala_44	Nyala_02	U	-62.2		-	2.1	4.7	9999
Nyala_44	Nyala_03	U	-60.29		-	1.3	5.44	9999
Nyala_44	Nyala_04	U	-61.15		-	2.08	6.54	9999
Nyala_44	Nyala_05	U	-69.23		-	0.17	3.54	9999
Nyala_44	Nyala_06	U	-60.02		-	2.78	6.72	9999
Nyala_44	Nyala_07	U	-64.92		-	3.79	9.12	9999
Nyala_44	Nyala_08	U	-60.91		-	2.28	6.74	9999
Nyala_44	Nyala_09	U	-73.68		-	0.56	4.63	9999
Nyala_44	Nyala_10	U	-67.9		-	3.15	8.57	9999
Nyala_44	Nyala_11	U	-69.42		-	1.83	4.36	9999
Nyala_44	Nyala_12	U	-60.57		-	4.37	9.5	9999
Nyala_44	Nyala_13	U	-61.24		-	2.68	6.87	9999
Nyala_44	Nyala_14	U	-68.41		-	2.38	5.65	9999
Nyala_44	Nyala_15	U	-67.05		-	3.84	9.36	9999
Nyala_44	Nyala_16	U	-67.72		-	3.77	9.25	9999
Nyala_44	Nyala_17	U	-68.33		-	6.28	13.27	9999
Nyala_44	Nyala_18	U	-67.78		-	1.49	5	9999
Nyala_44	Nyala_19	U	-64.8		-	2.49	6.67	9999
Nyala_44	Nyala_20	U	-69.01		-	2.14	6.95	9999
Nyala_44	Nyala_21	U	-74.37		-	4.59	10.7	9999
Nyala_44	Nyala_22	U	-65.86		-	3.89	9.38	9999
Nyala_44	Nyala_23	U	-66.54		-	2.27	6.82	9999
Nyala_44	Nyala_24	U	-74.83		-	1.5	5.13	9999
Nyala_44	Nyala_25	U	-60.66		-	2.8	7.42	9999
Nyala_44	Nyala_26	U	-62.14		-	1.94	5.81	9999
Nyala_44	Nyala_27	U	-62.49		-	2.49	6.67	9999
Nyala_44	Nyala_28	U	-78.13		-	2.91	8.42	9999
Nyala_44	Nyala_29	HS	-64.5		1.03	-	2.66	9999
Nyala_44	Nyala_30	HS	-70.59		0.57	-	3.36	9999
Nyala_44	Nyala_31	U	-61.68		-	3.04	6.24	9999
Nyala_44	Nyala_32	U	-68.41		-	2.69	7.63	9999
Nyala_44	Nyala_33	U	-64.43		-	6.34	12.78	9999
Nyala_44	Nyala_34	U	-72.97		-	1.62	6.42	9999
Nyala_44	Nyala_35	U	-65.78		-	1.73	5.63	9999
Nyala_44	Nyala_36	U	-66.9		-	0.3	4.38	9999
Nyala_44	Nyala_37	HS	-62.08		0.65	-	2.69	9999
Nyala_44	Nyala_38	U	-70.19		-	1.3	5.08	9999
Nyala_44	Nyala_39	U	-61.46		-	2.55	5.67	9999
Nyala_44	Nyala_40	U	-69.95		-	6.64	13.89	9999
Nyala_44	Nyala_41	HS	-73.58		1.44	-	2.62	9999
Nyala_44	Nyala_42	U	-69.76		-	3.55	8.97	9999
Nyala_44	Nyala_43	HS	-65.6		0.73	-	2.57	9999
Nyala_45	Nyala_01	U	-61.06		-	0.01	2.65	9999
Nyala_45	Nyala_02	U	-61.36		-	0.73	4.22	9999
Nyala_45	Nyala_03	U	-59.98		-	2.69	7.37	9999
Nyala_45	Nyala_04	U	-60.32		-	2.43	4.54	9999
Nyala_45	Nyala_05	HS	-67.74		0.65	-	2.78	9999
Nyala_45	Nyala_06	U	-59.19		-	3.3	8.06	9999
Nyala_45	Nyala_07	U	-64.08		-	3.22	8.38	9999
Nyala_45	Nyala_08	U	-60.07		-	4.12	9.26	9999
Nyala_45	Nyala_09	U	-72.84		-	1.49	5.83	9999
Nyala_45	Nyala_10	U	-67.07		-	4.52	10.44	9999
Nyala_45	Nyala_11	U	-68.58		-	1.18	4.87	9999
Nyala_45	Nyala_12	U	-58.19		-	2.36	5.41	9999
Nyala_45	Nyala_13	U	-60.41		-	4.07	9.61	9999
Nyala_45	Nyala_14	U	-67.58		-	1.75	5.49	9999
Nyala_45	Nyala_15	U	-66.22		-	1.72	6.37	9999
Nyala_45	Nyala_16	U	-66.89		-	3.21	8.85	9999
Nyala_45	Nyala_17	U	-67.49		-	1.87	6.87	9999
Nyala_45	Nyala_18	U	-66.94		-	1.69	6.55	9999
Nyala_45	Nyala_19	U	-63.96		-	5.04	11.1	9999
Nyala_45	Nyala_20	U	-68.17		-	1.47	6.13	9999
Nyala_45	Nyala_21	U	-73.54		-	2.17	7.4	9999
Nyala_45	Nyala_22	U	-65.02		-	1.7	6.48	9999
Nyala_45	Nyala_23	HS	-63.32		2.39	-	1.24	9999
Nyala_45	Nyala_24	U	-73.99		-	2.1	6.98	9999
Nyala_45	Nyala_25	U	-59.83		-	2.37	6.13	9999
Nyala_45	Nyala_26	U	-61.31		-	3.97	9.31	9999
Nyala_45	Nyala_27	U	-61.66		-	5.04	11.1	9999
Nyala_45	Nyala_28	U	-77.29		-	4.8	10.94	9999
Nyala_45	Nyala_29	HS	-63.95		0.74	-	2.06	9999
Nyala_45	Nyala_30	U	-70.32		-	1.23	3.05	9999
Nyala_45	Nyala_31	U	-60.84		-	4.78	10.52	9999
Nyala_45	Nyala_32	U	-67.58		-	2.6	7.58	9999
Nyala_45	Nyala_33	U	-63.59		-	1.2	5.37	9999
Nyala_45	Nyala_34	U	-72.14		-	4.37	9.46	9999
Nyala_45	Nyala_35	U	-64.94		-	2.79	6.69	9999
Nyala_45	Nyala_36	U	-66.06		-	3.7	7.72	9999
Nyala_45	Nyala_37	U	-61.89		-	4.45	10.1	9999
Nyala_45	Nyala_38	U	-69.36		-	2.98	7.64	9999
Nyala_45	Nyala_39	U	-60.62		-	1.49	5.61	9999
Nyala_45	Nyala_40	U	-69.12		-	1.04	4.61	9999
Nyala_45	Nyala_41	U	-74.18		-	3.26	8.83	9999
Nyala_45	Nyala_42	U	-68.93		-	1.88	6.17	9999
Nyala_45	Nyala_43	U	-65.49		-	1.31	5.78	9999
Nyala_45	Nyala_44	U	-69.29		-	3.12	8.07	9999
Nyala_46	Nyala_01	U	-60.88		-	0.1	2.68	9999
Nyala_46	Nyala_02	HS	-59.05		2.12	-	1.31	9999
Nyala_46	Nyala_03	U	-59.79		-	0.48	2	9999
Nyala_46	Nyala_04	U	-60.13		-	3.58	8.3	9999
Nyala_46	Nyala_05	U	-68.21		-	3.98	9.03	9999
Nyala_46	Nyala_06	U	-59		-	2	6.47	9999
Nyala_46	Nyala_07	U	-63.9		-	5.09	10.81	9999
Nyala_46	Nyala_08	U	-59.89		-	1.48	5.94	9999
Nyala_46	Nyala_09	U	-72.65		-	3.77	9.65	9999
Nyala_46	Nyala_10	U	-66.88		-	1.91	5.89	9999
Nyala_46	Nyala_11	U	-68.39		-	2.41	6.41	9999
Nyala_46	Nyala_12	U	-60.21		-	1.29	5.18	9999
Nyala_46	Nyala_13	U	-60.22		-	0.8	4.13	9999
Nyala_46	Nyala_14	U	-67.39		-	1.57	4.51	9999
Nyala_46	Nyala_15	HS	-65.42		0.61	-	2.13	9999
Nyala_46	Nyala_16	U	-66.7		-	3.84	10.04	9999
Nyala_46	Nyala_17	U	-67.3		-	1.85	6.97	9999
Nyala_46	Nyala_18	U	-66.76		-	2.94	7.32	9999
Nyala_46	Nyala_19	U	-63.77		-	2.14	6.11	9999
Nyala_46	Nyala_20	U	-67.99		-	3.17	8	9999
Nyala_46	Nyala_21	U	-73.35		-	0.52	3.98	9999
Nyala_46	Nyala_22	HS	-64.41		0.43	-	1.69	9999
Nyala_46	Nyala_23	U	-65.52		-	0.39	1.33	9999
Nyala_46	Nyala_24	U	-73.81		-	1.96	7.26	9999
Nyala_46	Nyala_25	U	-59.64		-	2.36	5.99	9999
Nyala_46	Nyala_26	U	-61.12		-	4.51	10.08	9999
Nyala_46	Nyala_27	U	-61.47		-	2.14	6.11	9999
Nyala_46	Nyala_28	U	-77.11		-	4.7	11.38	9999
Nyala_46	Nyala_29	U	-64.51		-	1.97	5.37	9999
Nyala_46	Nyala_30	U	-70.14		-	1.93	6.1	9999
Nyala_46	Nyala_31	U	-60.66		-	4.32	9.81	9999
Nyala_46	Nyala_32	U	-67.39		-	5.86	12.55	9999
Nyala_46	Nyala_33	U	-63.41		-	3.58	8.18	9999
Nyala_46	Nyala_34	U	-71.95		-	4.78	10.17	9999
Nyala_46	Nyala_35	U	-64.76		-	1.05	4.52	9999
Nyala_46	Nyala_36	HS	-65.76		0.11	-	2.8	9999
Nyala_46	Nyala_37	U	-61.7		-	1.56	5.12	9999
Nyala_46	Nyala_38	U	-69.17		-	5	11.03	9999
Nyala_46	Nyala_39	U	-60.44		-	1.27	5.53	9999
Nyala_46	Nyala_40	U	-68.93		-	4.43	10.49	9999
Nyala_46	Nyala_41	U	-73.99		-	5.18	11.27	9999
Nyala_46	Nyala_42	U	-68.74		-	2.53	6.68	9999
Nyala_46	Nyala_43	U	-65.31		-	3.2	7.58	9999
Nyala_46	Nyala_44	U	-69.1		-	3.06	8.17	9999
Nyala_46	Nyala_45	HS	-67.62		0.64	-	2.36	9999
Nyala_47	Nyala_01	U	-66.21		-	4.27	9.74	9999
Nyala_47	Nyala_02	U	-66.51		-	3.98	9.49	9999
Nyala_47	Nyala_03	U	-64.72		-	2.5	6.59	9999
Nyala_47	Nyala_04	U	-65.47		-	3.19	7.59	9999
Nyala_47	Nyala_05	U	-73.55		-	3.58	8	9999
Nyala_47	Nyala_06	U	-64.34		-	5.28	10.68	9999
Nyala_47	Nyala_07	U	-69.24		-	4.21	9.33	9999
Nyala_47	Nyala_08	U	-65.23		-	3.81	8.86	9999
Nyala_47	Nyala_09	U	-77.99		-	0.96	5.08	9999
Nyala_47	Nyala_10	U	-72.22		-	2.72	6.84	9999
Nyala_47	Nyala_11	U	-73.73		-	2.62	7.65	9999
Nyala_47	Nyala_12	U	-65.55		-	3.9	8.95	9999
Nyala_47	Nyala_13	U	-65.56		-	3.14	8.2	9999
Nyala_47	Nyala_14	U	-72.73		-	0.91	4.28	9999
Nyala_47	Nyala_15	U	-71.37		-	3.93	9.24	9999
Nyala_47	Nyala_16	U	-72.04		-	3.49	9.14	9999
Nyala_47	Nyala_17	U	-72.64		-	1.94	7.24	9999
Nyala_47	Nyala_18	U	-72.1		-	0.92	4.14	9999
Nyala_47	Nyala_19	U	-69.11		-	2.42	7.41	9999
Nyala_47	Nyala_20	U	-73.33		-	2.56	7.21	9999
Nyala_47	Nyala_21	U	-78.69		-	2.43	7.4	9999
Nyala_47	Nyala_22	U	-70.18		-	2.75	7.88	9999
Nyala_47	Nyala_23	U	-70.86		-	2.49	6.53	9999
Nyala_47	Nyala_24	U	-79.15		-	3.61	9	9999
Nyala_47	Nyala_25	HS	-64.8		0.18	-	2.9	9999
Nyala_47	Nyala_26	U	-66.46		-	4.54	9.9	9999
Nyala_47	Nyala_27	U	-66.81		-	2.42	7.41	9999
Nyala_47	Nyala_28	U	-82.45		-	5.97	12.64	9999
Nyala_47	Nyala_29	U	-69.85		-	0.81	5.22	9999
Nyala_47	Nyala_30	U	-75.48		-	0.32	2.55	9999
Nyala_47	Nyala_31	U	-66		-	3.71	8.64	9999
Nyala_47	Nyala_32	U	-72.73		-	2.61	7.89	9999
Nyala_47	Nyala_33	U	-68.75		-	3.47	8.69	9999
Nyala_47	Nyala_34	U	-77.29		-	3.14	8.51	9999
Nyala_47	Nyala_35	U	-70.1		-	3.93	9.83	9999
Nyala_47	Nyala_36	U	-71.21		-	5.36	11.27	9999
Nyala_47	Nyala_37	U	-67.04		-	1.84	6.41	9999
Nyala_47	Nyala_38	U	-74.51		-	3.64	8.9	9999
Nyala_47	Nyala_39	U	-65.78		-	3.23	8.19	9999
Nyala_47	Nyala_40	U	-74.27		-	4.24	10.45	9999
Nyala_47	Nyala_41	U	-79.33		-	4.03	7.97	9999
Nyala_47	Nyala_42	U	-74.08		-	2.73	6.6	9999
Nyala_47	Nyala_43	U	-70.65		-	4.25	9.84	9999
Nyala_47	Nyala_44	U	-74.44		-	1.22	5.26	9999
Nyala_47	Nyala_45	U	-73.6		-	1.55	4.66	9999
Nyala_47	Nyala_46	U	-73.42		-	4.31	9.44	9999
Nyala_48	Nyala_01	U	-60.83		-	2.31	6.16	9999
Nyala_48	Nyala_02	U	-61.13		-	4.99	10.89	9999
Nyala_48	Nyala_03	U	-59.22		-	4.15	8.95	9999
Nyala_48	Nyala_04	U	-60.09		-	0.13	1.24	9999
Nyala_48	Nyala_05	HS	-67.71		0.45	-	3.82	9999
Nyala_48	Nyala_06	U	-58.96		-	1.69	3.93	9999
Nyala_48	Nyala_07	U	-63.85		-	1.18	4.79	9999
Nyala_48	Nyala_08	U	-59.84		-	2.52	7.21	9999
Nyala_48	Nyala_09	U	-72.61		-	3.3	8.47	9999
Nyala_48	Nyala_10	HS	-66.15		0.69	-	2.02	9999
Nyala_48	Nyala_11	U	-68.35		-	0.47	3.01	9999
Nyala_48	Nyala_12	U	-60.16		-	0.03	3.49	9999
Nyala_48	Nyala_13	U	-60.18		-	2.5	7.06	9999
Nyala_48	Nyala_14	U	-67.35		-	2.75	7.94	9999
Nyala_48	Nyala_15	U	-65.99		-	0.96	3.46	9999
Nyala_48	Nyala_16	U	-66.66		-	1.85	5.61	9999
Nyala_48	Nyala_17	U	-67.26		-	1.46	5.12	9999
Nyala_48	Nyala_18	U	-66.71		-	0.42	3.44	9999
Nyala_48	Nyala_19	U	-63.73		-	2.37	6.94	9999
Nyala_48	Nyala_20	U	-67.94		-	2.97	6.79	9999
Nyala_48	Nyala_21	U	-73.31		-	0.73	5.51	9999
Nyala_48	Nyala_22	U	-64.79		-	3.48	8.18	9999
Nyala_48	Nyala_23	U	-65.48		-	1.02	3.12	9999
Nyala_48	Nyala_24	U	-73.76		-	1.59	6.62	9999
Nyala_48	Nyala_25	HS	-58.91		0.69	-	2.13	9999
Nyala_48	Nyala_26	U	-61.08		-	1.37	4.64	9999
Nyala_48	Nyala_27	U	-61.43		-	2.67	7.5	9999
Nyala_48	Nyala_28	U	-77.07		-	5.72	11.6	9999
Nyala_48	Nyala_29	U	-64.47		-	5.04	10.96	9999
Nyala_48	Nyala_30	U	-70.09		-	4.16	9.74	9999
Nyala_48	Nyala_31	U	-60.61		-	0.96	2.78	9999
Nyala_48	Nyala_32	U	-67.35		-	2.67	7.05	9999
Nyala_48	Nyala_33	U	-63.37		-	1.69	5.29	9999
Nyala_48	Nyala_34	U	-71.91		-	1.28	5.29	9999
Nyala_48	Nyala_35	U	-64.72		-	2.05	6.58	9999
Nyala_48	Nyala_36	U	-65.83		-	4.59	10.3	9999
Nyala_48	Nyala_37	U	-61.66		-	2.26	6.72	9999
Nyala_48	Nyala_38	U	-69.13		-	3.09	7.27	9999
Nyala_48	Nyala_39	U	-60.4		-	1.93	5.48	9999
Nyala_48	Nyala_40	U	-68.89		-	1.37	4.77	9999
Nyala_48	Nyala_41	U	-73.95		-	1.85	6.54	9999
Nyala_48	Nyala_42	U	-68.7		-	4.78	10.56	9999
Nyala_48	Nyala_43	U	-65.26		-	2.9	8.11	9999
Nyala_48	Nyala_44	U	-69.06		-	2.92	7.07	9999
Nyala_48	Nyala_45	U	-68.22		-	3.26	8.72	9999
Nyala_48	Nyala_46	U	-68.04		-	5.35	11.05	9999
Nyala_48	Nyala_47	HS	-72.95		0.42	-	3.62	9999

## Sheet: Table S4
Table S4 : Summary of the estimation of relatedness by Maximum Likelihood (R) using ML-Relate software for all populations of Aedes aegypti in Sudan.
Population	No. indivi	Grand Total R	No. Of individual in each relationship in R				%
			FS	HS	PO	U	(FS+PO)
Port Sudan	51	1275	35	188	33	1019	5.3
Kassala	52	1326	35	171	21	1099	4.2
Al Fashir	50	1225	41	141	17	1026	4.7
Nyala	48	1128	12	86	6	1024	1.6
The FS = full sibling, HS = half-sib and U = unrelated and percentage of relatedness (FS + HS/Total * 100).
(FS+PO)%	percentage of the first-degree relatives
Grand Total	Overall number of relationships between each two individuals in R
R	The relationship with the highest likelihood
