# Supplementary material for: Population Genetic Analysis of Aedes aegypti Mosquitoes From Sudan Revealed Recent Independent Colonization Events by the Two Subspecies
Source: Front Genet. 2022 Feb 14;13:825652. doi: 10.3389/fgene.2022.825652 (PMC8889412; doi:10.3389/fgene.2022.825652)
Supplement: Supplementary file 7 [file Table1.XLSX]

## Sheet: Sheet1
TABLE S1: Detailed collection information of Aedes aegypti populations including geographic region, number of individuals per sample, geographic coordinates of each location, and number of generations reared in the laboratory previous to genetic analysis.
Code	Population	Region	Year	N	Latitude	Longitud
1	Al Fashir, SD	E ast Africa	2020	50	13.6427	25.3512
2	Nyala,SD	East Africa	2020	48	12.0378	24.8959
3	Kassala,SD	East Africa	2019	52	15.4304	36.416
4	Port Sudan, SD	East Africa	2018	51	19.6302	37.198
5	Lunyo, UG	West Africa	2013	50	0.326667	33.8936
6	Mombasa, KE	East Africa	2012	50	-4.05	39.6667
7	Johannesburg, ZA	East Africa	2015	18	-26.2044	28.0456
8	Goudiry, SN	West Africa	2012	49	14.183	-12.717
9	Sédhiou, SN	West Africa	2012	50	12.707	-15.5552
10	Yaounde, CM	West Africa	2014	50	3.86667	11.5167
11	Francesville, GA	West Africa	2014	50	-1.63324	13.583
12	Maricopa County, AZ	North America	2013	52	33.5139	-112.476
13	Madera, CA, USA	North America	2013	50	36.9637	-120.069
14	New Orleans, NO, USA	North America	2011	51	29.9647	-90.0706
15	Hermosillo, SON, MEX	North America	2013	50	29.0989	-110.954
16	Chetumal, QRO, MEX	North America	2013	50	18.5036	-88.3053
17	Amacuzac, MOR, MEX	North America	2014	51	18.6	-99.3833
18	Musco, GA, USA	North America	2012	50	32.5223	-84.9341
19	North Key West, FL, USA	North America	2013	52	24.5573	-81.7767
20	Siquirres, CR	Central America	2014	51	10.1	-83.5167
21	Trinidad - TT	Caribbean	2014	51	10.6699	-61.5151
22	Patillas, PR	Caribbean	2014	50	18.0064	-66.0158
23	Cali, CO	South America	2013	50	3.43894	-76.5156
24	Zulia, VEN	South America	2004	47	9.84	-72.25
25	Cachoeiro, BR	South America	2012	47	-20.8489	-41.1128
26	Maraba, BR	South America	2010	48	-5.3613	-49.1166
27	Hanoi, VT	Asia	2013	49	21.0336	105.842
28	Cebu City, PH	Asia	2013	51	10.3883	123.854
29	Bangkok, TH	Asia	2013	50	13.75	100.467
30	Ho Chih Minh, VT	Asia	2013	50	10.8032	106.695
31	Jeddah , SA	Asia	2012	51	21.5435	39.173
32	Rakhni, PK	Asia	2010	49	30.0601	69.9881
33	Townsville, AU	Australia	2009	47	-19.2564	146.818
34	Cairns, AU	Australia	2013	51	-16.9256	145.775
35	Tahiti, FP	Pacific	2010	48	-17.5311	-149.558
			Total	1714
