# Supplementary material for: Population Genetic Analysis of Aedes aegypti Mosquitoes From Sudan Revealed Recent Independent Colonization Events by the Two Subspecies
Source: Front Genet. 2022 Feb 14;13:825652. doi: 10.3389/fgene.2022.825652 (PMC8889412; doi:10.3389/fgene.2022.825652)
Supplement: Supplementary file 10 [file Table10.XLSX]

## Sheet: Table S10
Table S10: Raw microsatellites calls/ genotypes used for this Sudy
ID	Contry	Region	Pop_site	Month	Year	Latitude	Longitude	AC1		AC2		AC4		AC5		CT2		AG1		AG2		AG5		A1		A9		B2		B3
NDF_01	Sudan	Western Sudan	Al Fashir	February	2020	13.6427	25.3512	203	209	188	188	130	130	143	152	188	190	113	129	119	133	172	172	156	165	188	194	104	104	166	175
NDF_02	Sudan	Western Sudan	Al Fashir	February	2020	13.6427	25.3512	207	211	188	188	130	130	150	154	188	188	119	119	117	117	172	172	156	159	194	194	107	107	175	175
NDF_03	Sudan	Western Sudan	Al Fashir	February	2020	13.6427	25.3512	207	211	188	188	130	130	150	150	188	188	115	119	117	121	172	172	156	159	194	194	104	107	175	175
NDF_04	Sudan	Western Sudan	Al Fashir	February	2020	13.6427	25.3512	207	209	188	188	130	132	150	150	184	188	119	127	119	119	172	172	156	156	182	185	107	107	166	172
NDF_05	Sudan	Western Sudan	Al Fashir	February	2020	13.6427	25.3512	209	209	189	189	130	132	148	155	188	188	125	125	110	117	172	172	159	165	185	188	95	104	166	175
NDF_06	Sudan	Western Sudan	Al Fashir	February	2020	13.6427	25.3512	207	207	189	189	130	134	152	155	184	188	113	119	117	119	172	172	156	156	185	188	104	107	166	166
NDF_07	Sudan	Western Sudan	Al Fashir	February	2020	13.6427	25.3512	201	207	189	189	130	132	150	150	188	188	119	119	117	117	172	172	156	159	188	194	104	107	160	166
NDF_08	Sudan	Western Sudan	Al Fashir	February	2020	13.6427	25.3512	209	209	189	189	130	132	146	150	184	188	113	121	123	123	172	172	159	165	185	188	98	104	172	175
NDF_09	Sudan	Western Sudan	Al Fashir	February	2020	13.6427	25.3512	207	209	188	188	130	130	148	148	186	186	113	113	117	117	172	172	156	156	182	191	104	107	175	175
NDF_10	Sudan	Western Sudan	Al Fashir	February	2020	13.6427	25.3512	201	207	188	188	130	132	150	164	188	188	115	119	117	117	172	172	156	159	188	188	107	107	160	166
NDF_11	Sudan	Western Sudan	Al Fashir	February	2020	13.6427	25.3512	207	209	188	192	130	130	146	154	186	194	113	115	119	123	172	172	156	159	185	194	104	107	166	166
NDF_12	Sudan	Western Sudan	Al Fashir	February	2020	13.6427	25.3512	207	209	188	192	130	130	152	154	188	188	113	121	117	119	172	172	156	159	185	188	104	107	166	175
NDF_13	Sudan	Western Sudan	Al Fashir	February	2020	13.6427	25.3512	207	209	188	192	130	130	146	154	186	194	113	121	119	119	172	172	159	165	185	194	104	107	166	166
NDF_14	Sudan	Western Sudan	Al Fashir	February	2020	13.6427	25.3512	205	205	188	188	130	130	148	148	186	186	119	119	119	119	172	172	165	165	188	188	95	107	166	166
NDF_15	Sudan	Western Sudan	Al Fashir	February	2020	13.6427	25.3512	207	209	188	188	130	130	150	156	188	188	113	129	115	123	172	172	156	159	188	188	104	110	166	175
NDF_16	Sudan	Western Sudan	Al Fashir	February	2020	13.6473	25.3713	207	209	188	188	130	130	148	148	184	190	121	121	117	119	172	172	156	156	188	194	107	107	166	175
NDF_17	Sudan	Western Sudan	Al Fashir	February	2020	13.6473	25.3713	209	209	188	188	130	130	143	143	184	196	113	119	119	120	172	172	156	162	188	188	107	107	172	175
NDF_18	Sudan	Western Sudan	Al Fashir	February	2020	13.6473	25.3713	207	207	188	192	130	130	150	150	184	188	129	129	110	119	172	172	156	165	182	188	107	107	166	175
NDF_19	Sudan	Western Sudan	Al Fashir	February	2020	13.6473	25.3713	195	211	188	188	130	136	149	155	184	186	121	121	119	119	172	172	156	165	188	188	104	107	166	172
NDF_20	Sudan	Western Sudan	Al Fashir	February	2020	13.6473	25.3713	207	211	188	188	130	132	154	154	184	188	119	119	119	119	172	172	156	159	188	188	95	107	166	166
NDF_21	Sudan	Western Sudan	Al Fashir	February	2020	13.6473	25.3713	209	209	188	188	130	130	147	150	188	190	119	119	117	123	172	172	156	156	194	194	104	107	175	175
NDF_22	Sudan	Western Sudan	Al Fashir	February	2020	13.6473	25.3713	205	207	188	192	130	130	150	152	184	196	121	129	119	119	172	172	156	156	188	188	104	107	166	172
NDF_23	Sudan	Western Sudan	Al Fashir	February	2020	13.6473	25.3713	207	209	188	188	130	132	154	155	184	188	119	119	119	119	172	172	156	156	188	188	104	107	160	172
NDF_24	Sudan	Western Sudan	Al Fashir	February	2020	13.6473	25.3713	207	211	188	188	130	130	147	154	188	194	121	121	119	133	172	172	156	156	191	194	104	107	166	166
NDF_25	Sudan	Western Sudan	Al Fashir	February	2020	13.6473	25.3713	209	211	188	188	130	130	146	150	188	190	129	129	117	117	172	172	156	159	188	188	104	104	166	166
NDF_26	Sudan	Western Sudan	Al Fashir	February	2020	13.6473	25.3713	209	209	188	188	130	130	147	152	184	190	119	119	117	123	172	172	156	156	185	194	104	107	-9	-9
NDF_27	Sudan	Western Sudan	Al Fashir	February	2020	13.6473	25.3713	209	209	188	188	130	130	150	150	188	190	119	119	117	123	172	172	156	156	185	185	104	107	-9	-9
NDF_28	Sudan	Western Sudan	Al Fashir	February	2020	13.6473	25.3713	205	209	188	188	130	130	147	148	188	190	113	113	117	120	172	172	156	165	182	191	107	107	166	175
NDF_29	Sudan	Western Sudan	Al Fashir	February	2020	13.6473	25.3713	207	207	188	192	130	134	152	155	184	196	129	129	119	119	172	172	156	156	185	188	-9	-9	166	172
NDF_30	Sudan	Western Sudan	Al Fashir	February	2020	13.6473	25.3713	203	209	188	188	130	132	150	155	184	188	113	113	117	119	172	172	156	156	185	191	104	104	166	175
NDF_31	Sudan	Western Sudan	Al Fashir	February	2020	13.6473	25.3713	207	209	188	188	130	130	147	155	186	190	119	121	117	119	172	172	156	156	185	185	104	107	175	175
NDF_32	Sudan	Western Sudan	Al Fashir	February	2020	13.6109	25.3576	209	209	188	188	130	130	147	150	188	190	119	119	117	117	172	172	156	156	185	194	107	107	-9	-9
NDF_33	Sudan	Western Sudan	Al Fashir	February	2020	13.6109	25.3576	201	207	188	192	130	130	150	152	190	190	119	129	119	119	172	172	156	165	188	188	107	107	175	175
NDF_34	Sudan	Western Sudan	Al Fashir	February	2020	13.6109	25.3576	207	211	188	188	130	132	150	154	184	188	119	129	119	119	172	172	156	159	191	191	95	107	166	175
NDF_35	Sudan	Western Sudan	Al Fashir	February	2020	13.6109	25.3576	207	207	188	192	130	130	148	154	188	188	129	129	119	119	170	172	156	159	182	182	107	107	175	175
NDF_36	Sudan	Western Sudan	Al Fashir	February	2020	13.6109	25.3576	207	209	188	188	130	130	150	152	188	188	113	113	117	117	172	172	156	156	188	194	107	107	166	175
NDF_37	Sudan	Western Sudan	Al Fashir	February	2020	13.6109	25.3576	207	207	188	192	130	130	150	154	184	188	119	129	119	119	172	172	156	165	182	191	95	107	175	175
NDF_38	Sudan	Western Sudan	Al Fashir	February	2020	13.6109	25.3576	207	207	188	192	130	130	150	154	184	188	119	129	119	119	172	172	156	165	182	188	95	107	166	175
NDF_39	Sudan	Western Sudan	Al Fashir	February	2020	13.6109	25.3576	195	211	188	188	130	136	149	155	188	190	121	121	110	119	172	172	156	165	188	188	107	107	166	172
NDF_40	Sudan	Western Sudan	Al Fashir	February	2020	13.6109	25.3576	205	211	188	188	130	130	148	153	188	188	119	119	119	121	172	172	156	156	188	191	107	107	166	169
NDF_41	Sudan	Western Sudan	Al Fashir	February	2020	13.6109	25.3576	207	209	188	188	130	130	148	150	188	188	121	121	117	119	172	172	156	156	188	194	107	107	166	175
NDF_42	Sudan	Western Sudan	Al Fashir	February	2020	13.6109	25.3576	209	209	188	188	130	130	150	150	188	194	113	113	115	115	172	172	156	159	188	188	104	104	166	175
NDF_43	Sudan	Western Sudan	Al Fashir	February	2020	13.6109	25.3576	203	209	188	188	130	130	154	155	188	190	113	113	123	127	172	172	156	156	188	194	104	107	160	166
NDF_44	Sudan	Western Sudan	Al Fashir	February	2020	13.6109	25.3576	207	209	188	188	130	130	146	148	186	188	115	115	110	123	172	172	156	156	188	194	104	107	166	175
NDF_45	Sudan	Western Sudan	Al Fashir	February	2020	13.6109	25.3576	209	209	188	192	130	130	146	154	186	194	113	115	117	119	172	172	165	165	188	194	104	107	175	175
NDF_46	Sudan	Western Sudan	Al Fashir	February	2020	13.6109	25.3576	202	209	188	188	130	134	148	153	184	188	119	119	117	119	172	172	156	156	188	194	95	95	166	175
NDF_47	Sudan	Western Sudan	Al Fashir	February	2020	13.6109	25.3576	195	207	189	189	130	130	146	154	188	190	113	113	117	121	172	172	156	162	194	194	107	107	166	175
NDF_48	Sudan	Western Sudan	Al Fashir	February	2020	13.6109	25.3576	207	211	188	188	130	132	150	150	184	188	119	119	110	119	172	172	156	159	188	188	107	107	166	166
NDF_49	Sudan	Western Sudan	Al Fashir	February	2020	13.6109	25.3576	209	209	188	188	130	130	147	155	186	190	113	113	117	117	172	172	156	156	194	197	107	107	166	175
NDF_50	Sudan	Western Sudan	Al Fashir	February	2020	13.6109	25.3576	207	211	188	188	130	132	150	150	184	188	119	119	119	119	172	172	156	159	191	191	107	107	166	175
SDN_01	Sudan	Western Sudan	Nyala	February	2020	12.0378	24.8959	207	209	188	188	130	130	147	150	188	192	115	115	117	119	172	172	159	162	194	194	104	107	160	166
SDN_02	Sudan	Western Sudan	Nyala	February	2020	12.0378	24.8959	207	207	182	188	130	134	148	154	188	188	115	121	119	119	172	172	159	159	188	194	95	104	166	172
SDN_03	Sudan	Western Sudan	Nyala	February	2020	12.0378	24.8959	207	209	187	187	130	132	146	148	190	192	113	117	119	119	172	172	159	165	-9	-9	95	95	166	166
SDN_04	Sudan	Western Sudan	Nyala	February	2020	12.0378	24.8959	205	207	188	188	130	130	150	152	184	188	113	121	117	119	172	172	156	156	185	188	104	107	166	166
SDN_05	Sudan	Western Sudan	Nyala	February	2020	12.0378	24.8959	213	215	187	191	130	132	147	152	184	188	119	119	117	117	172	172	162	162	182	182	104	104	166	175
SDN_06	Sudan	Western Sudan	Nyala	February	2020	12.0378	24.8959	209	209	188	188	130	130	147	154	188	190	117	119	119	123	172	172	165	165	182	182	104	107	166	166
SDN_07	Sudan	Western Sudan	Nyala	February	2020	12.0378	24.8959	209	209	184	188	130	130	119	150	190	192	119	119	117	117	172	172	156	156	182	194	107	110	166	166
SDN_08	Sudan	Western Sudan	Nyala	February	2020	12.0378	24.8959	207	207	188	188	130	130	154	154	184	188	119	119	119	119	172	172	156	165	182	191	95	107	175	175
SDN_09	Sudan	Western Sudan	Nyala	February	2020	12.0378	24.8959	203	209	188	198	130	130	146	148	184	190	117	121	115	129	172	172	159	162	185	188	104	110	160	172
SDN_10	Sudan	Western Sudan	Nyala	February	2020	12.0378	24.8959	203	205	188	194	130	132	149	158	186	190	113	117	115	119	172	172	156	156	182	182	104	104	166	166
SDN_11	Sudan	Western Sudan	Nyala	February	2020	12.0378	24.8959	207	209	188	188	120	130	150	150	186	194	115	121	119	123	172	172	158	158	185	194	95	104	160	166
SDN_12	Sudan	Western Sudan	Nyala	February	2020	12.0378	24.8959	207	209	182	188	130	130	152	152	188	194	119	129	121	121	172	172	156	159	182	191	104	104	-9	-9
SDN_13	Sudan	Western Sudan	Nyala	February	2020	12.0378	24.8959	207	207	188	192	130	132	150	154	184	188	119	129	119	119	172	172	156	159	191	191	95	107	166	175
SDN_14	Sudan	Western Sudan	Nyala	February	2020	12.0378	24.8959	209	209	187	189	130	130	148	152	186	188	115	115	115	119	172	176	158	162	191	191	95	104	158	166
SDN_15	Sudan	Western Sudan	Nyala	February	2020	12.0378	24.8959	209	211	180	188	130	132	147	150	186	188	117	119	119	125	172	172	156	171	179	179	104	104	166	166
SDN_16	Sudan	Western Sudan	Nyala	February	2020	12.0378	24.8959	205	211	180	188	130	130	154	154	186	188	117	119	115	123	172	176	156	156	182	188	101	107	166	172
SDN_17	Sudan	Western Sudan	Nyala	February	2020	12.0378	24.8959	207	209	188	188	130	138	150	156	188	190	119	125	119	119	164	172	156	162	179	191	107	107	160	166
SDN_18	Sudan	Western Sudan	Nyala	February	2020	12.0378	24.8959	199	207	188	188	130	136	149	152	186	192	113	125	115	119	172	172	156	159	191	191	95	110	166	166
SDN_19	Sudan	Western Sudan	Nyala	February	2020	12.0378	24.8959	207	211	188	192	130	132	150	154	184	188	119	129	110	119	172	172	156	159	191	191	107	107	166	175
SDN_20	Sudan	Western Sudan	Nyala	February	2020	12.0378	24.8959	207	207	184	187	130	134	147	155	186	196	117	117	117	123	172	172	156	162	191	191	95	95	166	166
SDN_21	Sudan	Western Sudan	Nyala	February	2020	12.0378	24.8959	209	209	182	194	134	134	119	152	186	186	113	115	115	119	172	174	159	165	182	194	104	104	166	172
SDN_22	Sudan	Western Sudan	Nyala	February	2020	12.0378	24.8959	199	215	184	190	130	132	154	154	188	188	115	117	119	119	172	172	156	159	188	194	104	104	166	166
SDN_23	Sudan	Western Sudan	Nyala	February	2020	12.0378	24.8959	199	207	188	191	130	130	149	152	186	194	113	117	119	125	172	172	159	171	191	194	95	104	166	166
SDN_24	Sudan	Western Sudan	Nyala	February	2020	12.0378	24.8959	195	209	184	188	130	130	152	156	184	188	119	121	115	143	170	172	159	159	182	188	95	113	160	166
SDN_25	Sudan	Western Sudan	Nyala	February	2020	12.0505	24.8844	195	209	188	188	130	130	148	150	184	184	115	117	119	121	172	172	156	162	191	191	95	104	166	166
SDN_26	Sudan	Western Sudan	Nyala	February	2020	12.0505	24.8844	205	209	187	188	130	130	147	148	188	190	117	117	119	123	168	172	156	156	182	182	104	107	166	166
SDN_27	Sudan	Western Sudan	Nyala	February	2020	12.0505	24.8844	207	211	188	188	130	132	154	154	184	188	119	119	110	119	172	172	156	159	191	191	107	107	166	175
SDN_28	Sudan	Western Sudan	Nyala	February	2020	12.0505	24.8844	209	209	182	182	130	130	148	157	190	190	117	119	123	123	172	174	156	159	179	188	101	110	163	172
SDN_29	Sudan	Western Sudan	Nyala	February	2020	12.0505	24.8844	209	211	187	187	130	132	119	147	184	184	113	117	117	119	172	172	159	159	194	194	95	104	166	172
SDN_30	Sudan	Western Sudan	Nyala	February	2020	12.0505	24.8844	207	211	189	189	130	130	147	156	186	196	125	125	119	119	172	172	158	171	182	191	95	104	172	175
SDN_31	Sudan	Western Sudan	Nyala	February	2020	12.0505	24.8844	205	209	188	188	130	130	154	154	188	190	117	119	119	123	168	172	156	156	182	185	95	107	166	166
SDN_32	Sudan	Western Sudan	Nyala	February	2020	12.0505	24.8844	209	209	184	188	130	130	148	152	184	190	113	125	113	119	166	172	156	159	182	182	104	107	172	175
SDN_33	Sudan	Western Sudan	Nyala	February	2020	12.0505	24.8844	205	207	184	188	130	130	150	150	188	188	117	119	115	117	172	172	158	162	188	188	104	104	166	172
SDN_34	Sudan	Western Sudan	Nyala	February	2020	12.0505	24.8844	207	213	188	188	130	130	148	158	190	190	117	119	119	121	172	176	153	159	185	185	95	104	172	182
SDN_35	Sudan	Western Sudan	Nyala	February	2020	12.0505	24.8844	207	213	188	192	130	132	119	119	188	196	115	117	119	123	172	172	156	159	182	191	104	104	172	172
SDN_36	Sudan	Western Sudan	Nyala	February	2020	12.0505	24.8844	207	207	182	184	130	130	149	154	188	190	115	117	119	119	172	172	145	156	191	194	104	110	175	175
SDN_37	Sudan	Western Sudan	Nyala	February	2020	12.0505	24.8844	207	211	189	192	130	132	150	154	184	188	119	129	119	119	172	172	156	159	182	191	95	107	166	175
SDN_38	Sudan	Western Sudan	Nyala	February	2020	12.0505	24.8844	205	209	189	189	130	130	146	147	188	190	117	119	115	117	172	172	156	160	185	188	101	104	166	175
SDN_39	Sudan	Western Sudan	Nyala	February	2020	12.0505	24.8844	209	209	184	188	130	130	146	148	186	188	115	117	119	123	172	172	159	162	194	194	104	107	166	175
SDN_40	Sudan	Western Sudan	Nyala	February	2020	12.0505	24.8844	207	209	188	188	130	136	151	155	190	190	117	119	119	119	172	176	158	162	191	191	104	104	172	172
SDN_41	Sudan	Western Sudan	Nyala	February	2020	12.0505	24.8844	209	213	187	188	130	130	147	147	184	194	119	135	121	123	164	178	159	159	188	188	95	107	166	166
SDN_42	Sudan	Western Sudan	Nyala	February	2020	12.0505	24.8844	207	211	188	191	108	108	119	148	188	190	115	119	117	121	172	172	156	159	188	188	95	104	166	172
SDN_43	Sudan	Western Sudan	Nyala	February	2020	12.0505	24.8844	209	215	187	191	130	130	147	148	186	190	115	115	119	123	172	174	156	159	182	182	95	107	166	172
SDN_44	Sudan	Western Sudan	Nyala	February	2020	12.0505	24.8844	211	213	187	189	130	130	147	149	184	200	115	121	119	123	172	172	159	159	182	185	95	110	166	175
SDN_45	Sudan	Western Sudan	Nyala	February	2020	12.0505	24.8844	199	209	180	191	130	130	147	156	188	194	113	121	117	119	172	172	162	162	191	194	95	104	172	172
SDN_46	Sudan	Western Sudan	Nyala	February	2020	12.0505	24.8844	203	207	180	182	130	132	156	156	188	188	115	115	119	125	172	172	159	165	191	194	95	104	166	166
SDN_47	Sudan	Western Sudan	Nyala	February	2020	12.0505	24.8844	211	211	190	194	130	130	119	148	184	194	125	125	115	119	172	172	162	162	185	191	86	95	166	166
SDN_48	Sudan	Western Sudan	Nyala	February	2020	12.0505	24.8844	195	213	188	194	130	136	150	152	186	194	117	119	119	120	172	172	156	162	182	185	104	107	166	166
KS_01	Sudan	Eastern Sudan	Kassala	February	2019	15.4304	36.416	195	197	189	189	130	132	148	159	184	194	117	117	119	119	168	176	158	168	182	191	104	107	166	166
KS_02	Sudan	Eastern Sudan	Kassala	February	2019	15.4304	36.416	197	207	188	188	132	132	144	159	194	194	119	119	121	135	172	172	165	168	191	191	107	113	166	166
KS_03	Sudan	Eastern Sudan	Kassala	February	2019	15.4304	36.416	197	197	188	188	130	132	152	156	184	188	117	117	127	133	172	176	158	158	182	191	95	107	166	166
KS_04	Sudan	Eastern Sudan	Kassala	February	2019	15.4304	36.416	197	207	189	189	132	132	144	159	194	194	117	119	119	135	168	172	165	168	191	191	107	107	166	166
KS_05	Sudan	Eastern Sudan	Kassala	February	2019	15.4304	36.416	197	211	188	188	130	130	147	152	184	194	117	117	119	119	172	172	158	168	182	182	113	113	166	166
KS_06	Sudan	Eastern Sudan	Kassala	February	2019	15.4304	36.416	197	197	179	184	130	132	159	163	184	188	119	119	133	133	172	176	158	165	182	182	95	107	166	166
KS_07	Sudan	Eastern Sudan	Kassala	February	2019	15.4304	36.416	197	197	188	188	130	132	152	159	184	188	115	115	119	135	172	172	168	168	191	191	113	113	166	166
KS_08	Sudan	Eastern Sudan	Kassala	February	2019	15.4304	36.416	197	197	188	188	130	132	152	159	184	188	119	119	119	135	172	172	168	168	191	191	113	113	166	166
KS_09	Sudan	Eastern Sudan	Kassala	February	2019	15.4304	36.416	197	207	188	188	132	132	159	160	194	194	119	119	135	135	168	172	165	168	191	191	107	107	166	166
KS_10	Sudan	Eastern Sudan	Kassala	February	2019	15.4304	36.416	197	197	188	188	130	132	159	159	184	184	115	117	127	133	168	176	158	168	188	191	95	113	166	166
KS_11	Sudan	Eastern Sudan	Kassala	February	2019	15.4304	36.416	197	221	188	188	130	132	159	159	188	190	117	117	119	127	176	176	168	168	191	191	107	113	166	166
KS_12	Sudan	Eastern Sudan	Kassala	February	2019	15.4304	36.416	197	199	188	188	132	132	159	159	184	184	117	117	119	127	164	164	156	158	191	191	113	113	172	172
KS_13	Sudan	Eastern Sudan	Kassala	February	2019	15.4304	36.416	197	199	188	188	130	132	159	163	184	190	117	121	119	133	168	178	158	162	191	191	107	113	166	166
KS_14	Sudan	Eastern Sudan	Kassala	February	2019	15.4304	36.416	197	211	188	188	130	132	159	159	184	184	115	117	133	135	164	176	158	168	182	191	95	107	166	166
KS_15	Sudan	Eastern Sudan	Kassala	February	2019	15.4304	36.416	197	211	188	188	130	132	147	154	184	184	119	119	119	119	168	168	158	168	191	191	107	113	166	166
KS_16	Sudan	Eastern Sudan	Kassala	February	2019	15.4304	36.416	195	197	188	188	130	132	148	159	184	194	117	117	119	119	172	172	168	168	191	191	95	113	166	166
KS_17	Sudan	Eastern Sudan	Kassala	February	2019	15.4304	36.416	195	197	184	188	130	132	144	159	184	194	117	117	119	135	164	172	158	168	191	191	95	113	166	166
KS_18	Sudan	Eastern Sudan	Kassala	February	2019	15.4304	36.416	197	197	188	188	130	132	161	163	188	194	119	119	127	135	168	178	158	158	191	191	107	113	166	166
KS_19	Sudan	Eastern Sudan	Kassala	February	2019	15.4304	36.416	197	197	188	188	130	132	159	163	184	188	115	115	135	135	172	172	168	168	191	191	95	113	166	166
KS_20	Sudan	Eastern Sudan	Kassala	February	2019	15.4304	36.416	197	209	184	184	132	132	144	159	184	194	117	117	119	127	164	172	157	168	182	191	113	113	166	166
KS_21	Sudan	Eastern Sudan	Kassala	February	2019	15.4304	36.416	197	211	188	188	130	132	148	163	184	190	119	119	119	133	176	178	158	162	191	191	113	113	166	166
KS_22	Sudan	Eastern Sudan	Kassala	February	2019	15.4304	36.416	197	197	184	188	132	132	159	163	184	184	117	117	119	119	176	178	168	168	191	191	113	113	166	166
KS_23	Sudan	Eastern Sudan	Kassala	February	2019	15.4304	36.416	197	197	188	188	130	130	159	159	184	184	117	117	119	135	176	178	162	162	182	191	113	113	166	166
KS_24	Sudan	Eastern Sudan	Kassala	February	2019	15.4304	36.416	197	197	188	188	130	130	152	156	184	188	117	117	127	133	172	176	158	168	182	191	95	107	166	166
KS_25	Sudan	Eastern Sudan	Kassala	February	2019	15.4304	36.416	197	211	188	188	130	130	163	163	192	192	115	115	119	119	168	176	156	162	191	191	113	113	166	166
KS_26	Sudan	Eastern Sudan	Kassala	February	2019	15.4304	36.416	197	197	188	188	130	132	154	163	184	188	117	117	114	119	164	172	158	168	191	191	113	113	166	166
KS_27	Sudan	Eastern Sudan	Kassala	February	2019	15.3618	36.4495	197	207	188	188	132	140	151	159	184	194	117	119	127	133	176	176	159	162	191	191	104	107	166	166
KS_28	Sudan	Eastern Sudan	Kassala	February	2019	15.3618	36.4495	197	197	188	188	132	132	158	163	184	184	117	119	127	133	168	172	158	162	182	191	110	113	166	166
KS_29	Sudan	Eastern Sudan	Kassala	February	2019	15.3618	36.4495	197	205	184	188	130	130	158	159	186	188	117	121	119	119	176	176	156	162	191	191	113	113	166	175
KS_30	Sudan	Eastern Sudan	Kassala	February	2019	15.3618	36.4495	197	197	184	188	108	132	158	163	184	188	117	119	133	133	168	176	162	162	182	191	110	113	166	166
KS_31	Sudan	Eastern Sudan	Kassala	February	2019	15.3618	36.4495	197	197	184	188	130	132	158	159	184	186	117	117	127	133	176	176	162	168	182	191	113	113	166	166
KS_32	Sudan	Eastern Sudan	Kassala	February	2019	15.3618	36.4495	197	197	188	188	132	132	158	163	184	184	117	119	127	133	168	172	158	168	182	191	110	113	166	166
KS_33	Sudan	Eastern Sudan	Kassala	February	2019	15.3618	36.4495	197	197	184	188	132	132	158	158	188	190	115	117	117	119	168	178	168	168	191	191	95	113	148	166
KS_34	Sudan	Eastern Sudan	Kassala	February	2019	15.3618	36.4495	197	209	184	188	132	132	158	158	184	186	115	121	119	133	168	176	158	168	191	191	104	113	166	166
KS_35	Sudan	Eastern Sudan	Kassala	February	2019	15.3618	36.4495	197	205	188	188	130	132	146	158	186	188	121	121	127	127	164	168	156	162	182	191	95	113	166	166
KS_36	Sudan	Eastern Sudan	Kassala	February	2019	15.3618	36.4495	197	207	188	188	132	140	151	159	184	194	117	119	127	133	176	176	159	162	191	191	104	113	166	166
KS_37	Sudan	Eastern Sudan	Kassala	February	2019	15.3618	36.4495	197	197	188	188	132	132	146	159	184	184	117	119	119	119	168	172	168	168	182	191	113	113	166	166
KS_38	Sudan	Eastern Sudan	Kassala	February	2019	15.3618	36.4495	197	197	188	188	132	132	158	163	184	184	117	119	117	127	168	168	158	162	182	191	110	113	166	166
KS_39	Sudan	Eastern Sudan	Kassala	February	2019	15.3618	36.4495	197	205	184	188	130	130	158	163	188	188	115	117	119	127	168	172	162	168	191	191	113	113	166	166
KS_40	Sudan	Eastern Sudan	Kassala	February	2019	15.3618	36.4495	197	197	182	188	130	132	150	163	184	188	115	119	119	127	168	176	162	168	191	191	104	113	166	166
KS_41	Sudan	Eastern Sudan	Kassala	February	2019	15.3618	36.4495	197	197	188	188	132	132	163	163	184	188	117	119	127	133	164	168	168	168	182	191	104	113	166	166
KS_42	Sudan	Eastern Sudan	Kassala	February	2019	15.3618	36.4495	197	197	184	188	132	132	151	159	184	190	115	119	127	133	168	168	168	168	191	194	110	113	166	166
KS_43	Sudan	Eastern Sudan	Kassala	February	2019	15.3618	36.4495	197	197	184	188	132	132	147	158	184	184	117	117	127	133	164	168	168	168	182	191	107	113	166	166
KS_44	Sudan	Eastern Sudan	Kassala	February	2019	15.3618	36.4495	197	197	184	184	132	132	158	159	186	186	117	119	119	127	168	170	156	162	185	194	104	110	166	166
KS_45	Sudan	Eastern Sudan	Kassala	February	2019	15.3618	36.4495	197	197	184	188	132	132	151	158	184	190	115	119	119	133	168	172	168	168	182	191	113	113	166	166
KS_46	Sudan	Eastern Sudan	Kassala	February	2019	15.3618	36.4495	197	209	188	188	132	132	158	158	186	186	121	121	127	127	168	168	156	168	182	191	95	113	166	166
KS_47	Sudan	Eastern Sudan	Kassala	February	2019	15.3618	36.4495	197	205	184	188	130	132	158	163	188	188	117	119	119	127	168	172	168	168	191	191	113	113	166	166
KS_48	Sudan	Eastern Sudan	Kassala	February	2019	15.3618	36.4495	197	209	188	188	132	132	158	159	186	188	121	121	133	133	164	168	156	168	182	182	95	104	166	166
KS_49	Sudan	Eastern Sudan	Kassala	February	2019	15.3618	36.4495	197	197	188	190	132	132	148	158	184	190	119	119	119	123	164	168	162	162	182	182	95	113	166	166
KS_50	Sudan	Eastern Sudan	Kassala	February	2019	15.3618	36.4495	197	197	188	192	130	132	150	158	184	184	117	119	119	127	168	176	158	168	182	191	104	107	166	166
KS_51	Sudan	Eastern Sudan	Kassala	February	2019	15.3618	36.4495	197	205	188	191	132	132	158	158	188	188	115	121	119	127	168	176	168	168	182	191	110	113	166	166
KS_52	Sudan	Eastern Sudan	Kassala	February	2019	15.3618	36.4495	197	209	184	188	132	132	159	159	188	188	117	121	133	133	164	164	156	168	191	191	95	104	166	166
PS_01	Sudan	Eastern Sudan	Port Sudan	December	2018	19.6302	37.198	197	197	188	188	132	132	147	161	184	188	115	121	119	133	168	176	158	158	182	191	113	113	166	172
PS_02	Sudan	Eastern Sudan	Port Sudan	December	2018	19.6302	37.198	197	197	184	188	132	132	159	163	188	188	115	117	133	133	170	172	158	158	182	182	113	113	166	175
PS_03	Sudan	Eastern Sudan	Port Sudan	December	2018	19.6302	37.198	195	197	188	188	130	132	147	158	184	194	115	115	127	127	168	168	156	162	182	182	113	113	166	175
PS_04	Sudan	Eastern Sudan	Port Sudan	December	2018	19.6302	37.198	197	207	188	188	130	130	159	159	184	184	115	115	117	135	176	176	156	162	182	191	113	113	175	175
PS_05	Sudan	Eastern Sudan	Port Sudan	December	2018	19.6302	37.198	197	197	188	188	130	130	159	161	188	194	115	117	119	127	168	176	156	168	182	182	107	107	175	175
PS_06	Sudan	Eastern Sudan	Port Sudan	December	2018	19.6302	37.198	197	197	189	189	130	130	159	163	184	184	115	115	117	135	172	176	156	162	182	191	113	113	175	175
PS_07	Sudan	Eastern Sudan	Port Sudan	December	2018	19.6302	37.198	195	197	189	189	130	132	159	163	184	184	115	115	119	127	176	176	158	158	191	191	113	113	166	166
PS_08	Sudan	Eastern Sudan	Port Sudan	December	2018	19.6302	37.198	197	197	189	189	130	132	159	161	188	194	115	115	119	133	168	172	162	168	182	182	113	113	166	175
PS_09	Sudan	Eastern Sudan	Port Sudan	December	2018	19.6302	37.198	195	197	188	188	130	132	159	163	184	184	115	115	117	135	172	176	158	158	191	191	113	113	166	166
PS_10	Sudan	Eastern Sudan	Port Sudan	December	2018	19.6302	37.198	195	197	188	188	130	130	161	161	184	188	115	117	119	127	170	176	156	162	191	191	113	113	166	175
PS_11	Sudan	Eastern Sudan	Port Sudan	December	2018	19.6302	37.198	195	197	188	188	130	130	156	163	188	188	115	117	117	119	170	176	158	168	191	191	113	113	166	175
PS_12	Sudan	Eastern Sudan	Port Sudan	December	2018	19.6302	37.198	197	197	188	188	130	132	147	158	194	194	115	117	135	135	168	168	162	168	182	191	107	113	175	175
PS_13	Sudan	Eastern Sudan	Port Sudan	December	2018	19.6302	37.198	195	195	188	188	130	130	163	163	184	188	115	117	117	133	176	176	158	158	191	191	113	113	166	166
PS_14	Sudan	Eastern Sudan	Port Sudan	December	2018	19.6302	37.198	197	197	184	189	132	132	147	163	184	184	115	117	119	119	172	176	158	162	191	191	113	113	166	166
PS_15	Sudan	Eastern Sudan	Port Sudan	December	2018	19.6302	37.198	195	197	188	188	130	130	159	159	184	188	115	117	119	133	176	178	168	168	191	191	113	113	166	175
PS_16	Sudan	Eastern Sudan	Port Sudan	December	2018	19.6302	37.198	195	209	184	188	130	130	147	147	184	188	115	115	127	127	168	170	156	158	182	182	113	113	166	175
PS_17	Sudan	Eastern Sudan	Port Sudan	December	2018	19.6302	37.198	195	197	188	188	130	132	147	158	184	188	115	117	127	127	168	172	156	162	182	182	113	113	166	175
PS_18	Sudan	Eastern Sudan	Port Sudan	December	2018	19.6302	37.198	197	197	188	188	132	132	147	161	184	188	115	121	119	135	168	170	158	158	182	191	113	113	166	166
PS_19	Sudan	Eastern Sudan	Port Sudan	December	2018	19.6302	37.198	197	197	188	188	132	132	161	161	184	194	115	121	133	135	176	176	158	168	182	191	113	113	166	166
PS_20	Sudan	Eastern Sudan	Port Sudan	December	2018	19.6302	37.198	195	197	188	188	130	132	159	161	184	188	115	115	119	133	176	176	158	168	191	191	113	113	166	175
PS_21	Sudan	Eastern Sudan	Port Sudan	December	2018	19.6302	37.198	195	197	188	188	130	130	147	158	184	188	115	117	127	127	168	172	158	162	182	182	113	113	166	166
PS_22	Sudan	Eastern Sudan	Port Sudan	December	2018	19.6302	37.198	195	197	188	188	130	130	147	147	188	194	117	117	133	133	172	176	158	158	182	191	107	113	166	166
PS_23	Sudan	Eastern Sudan	Port Sudan	December	2018	19.6302	37.198	197	197	184	188	130	132	147	159	188	194	115	115	119	119	170	176	158	158	182	182	113	113	166	175
PS_24	Sudan	Eastern Sudan	Port Sudan	December	2018	19.6302	37.198	195	195	184	188	132	132	163	163	188	188	117	117	133	137	170	170	162	162	182	191	113	113	166	166
PS_25	Sudan	Eastern Sudan	Port Sudan	December	2018	19.6302	37.198	197	209	184	188	130	132	147	156	184	184	117	117	135	135	170	172	158	158	182	191	113	113	166	166
PS_26	Sudan	Eastern Sudan	Port Sudan	December	2018	19.6302	37.198	197	197	188	188	130	130	152	159	184	188	115	119	119	133	168	168	162	168	182	191	113	113	175	175
PS_27	Sudan	Eastern Sudan	Port Sudan	December	2018	19.6447	37.2129	197	197	188	188	130	132	147	163	188	188	115	121	119	127	168	170	158	168	182	182	113	113	175	175
PS_28	Sudan	Eastern Sudan	Port Sudan	December	2018	19.6447	37.2129	197	197	188	188	130	132	147	163	188	188	117	119	127	133	172	172	168	168	182	182	113	113	166	166
PS_29	Sudan	Eastern Sudan	Port Sudan	December	2018	19.6447	37.2129	195	197	188	188	130	130	156	163	184	184	115	117	133	133	172	172	158	162	182	191	113	113	166	175
PS_30	Sudan	Eastern Sudan	Port Sudan	December	2018	19.6447	37.2129	197	209	184	188	130	130	147	161	184	188	115	117	133	135	168	170	156	158	182	191	107	113	166	175
PS_31	Sudan	Eastern Sudan	Port Sudan	December	2018	19.6447	37.2129	197	197	184	188	130	132	147	161	184	188	115	117	127	135	170	172	168	168	191	191	107	113	166	166
PS_32	Sudan	Eastern Sudan	Port Sudan	December	2018	19.6447	37.2129	197	197	184	188	130	132	161	161	184	188	117	117	127	135	170	170	168	168	191	191	113	113	166	175
PS_33	Sudan	Eastern Sudan	Port Sudan	December	2018	19.6447	37.2129	197	209	188	188	130	130	147	159	188	194	115	117	133	133	170	176	158	158	191	191	107	107	166	166
PS_34	Sudan	Eastern Sudan	Port Sudan	December	2018	19.6447	37.2129	197	197	188	188	132	132	160	161	188	194	115	117	119	119	168	170	158	168	182	191	113	113	166	166
PS_35	Sudan	Eastern Sudan	Port Sudan	December	2018	19.6447	37.2129	195	199	188	188	130	130	147	161	184	194	115	115	117	135	168	170	168	168	182	191	113	113	175	175
PS_36	Sudan	Eastern Sudan	Port Sudan	December	2018	19.6447	37.2129	197	207	188	188	130	130	147	147	184	188	115	117	127	133	170	172	158	162	182	182	113	113	175	175
PS_37	Sudan	Eastern Sudan	Port Sudan	December	2018	19.6447	37.2129	197	197	188	188	132	132	147	156	188	196	115	115	119	133	170	176	168	168	182	191	113	113	166	166
PS_38	Sudan	Eastern Sudan	Port Sudan	December	2018	19.6447	37.2129	197	197	184	184	132	132	147	158	188	194	115	115	137	137	164	176	158	158	182	182	107	107	166	166
PS_39	Sudan	Eastern Sudan	Port Sudan	December	2018	19.6447	37.2129	195	197	184	188	130	132	147	159	184	188	117	121	133	133	172	176	156	168	191	191	107	113	166	166
PS_40	Sudan	Eastern Sudan	Port Sudan	December	2018	19.6447	37.2129	195	197	188	188	130	132	147	159	184	188	115	117	119	133	168	170	162	168	182	191	107	113	175	175
PS_41	Sudan	Eastern Sudan	Port Sudan	December	2018	19.6447	37.2129	197	209	188	188	130	132	158	159	184	188	115	117	127	137	176	176	158	162	182	182	107	107	166	172
PS_42	Sudan	Eastern Sudan	Port Sudan	December	2018	19.6447	37.2129	197	209	184	188	132	132	159	159	184	188	117	119	127	135	172	176	168	168	188	191	107	113	166	166
PS_43	Sudan	Eastern Sudan	Port Sudan	December	2018	19.6447	37.2129	197	197	188	188	130	132	147	163	188	188	117	119	127	133	176	176	158	168	182	182	113	113	166	166
PS_44	Sudan	Eastern Sudan	Port Sudan	December	2018	19.6447	37.2129	197	197	188	188	132	132	147	159	184	184	115	121	127	127	170	176	158	158	182	191	113	113	166	166
PS_45	Sudan	Eastern Sudan	Port Sudan	December	2018	19.6447	37.2129	197	197	188	188	130	130	147	147	184	184	115	115	127	127	170	176	158	168	182	191	113	113	166	175
PS_46	Sudan	Eastern Sudan	Port Sudan	December	2018	19.6447	37.2129	197	197	188	188	130	132	147	163	188	188	115	117	127	127	168	172	158	158	182	191	107	113	166	166
PS_47	Sudan	Eastern Sudan	Port Sudan	December	2018	19.6447	37.2129	195	197	188	188	130	132	147	161	188	188	117	117	119	137	168	168	158	168	191	191	107	113	166	166
PS_48	Sudan	Eastern Sudan	Port Sudan	December	2018	19.6447	37.2129	195	197	184	184	130	130	147	156	184	188	115	117	119	133	170	170	158	158	182	191	113	113	166	175
PS_49	Sudan	Eastern Sudan	Port Sudan	December	2018	19.6447	37.2129	197	197	184	188	130	132	147	147	184	194	115	117	117	119	172	176	162	162	191	191	113	113	166	172
PS_50	Sudan	Eastern Sudan	Port Sudan	December	2018	19.6447	37.2129	197	199	188	188	130	130	147	159	188	194	115	117	133	133	168	170	158	158	182	191	107	113	166	166
PS_51	Sudan	Eastern Sudan	Port Sudan	December	2018	19.6447	37.2129	197	197	188	188	130	130	147	156	188	194	115	117	133	135	168	170	158	168	182	191	107	113	166	175
