# Supplementary material for: Population Genetic Analysis of Aedes aegypti Mosquitoes From Sudan Revealed Recent Independent Colonization Events by the Two Subspecies
Source: Front Genet. 2022 Feb 14;13:825652. doi: 10.3389/fgene.2022.825652 (PMC8889412; doi:10.3389/fgene.2022.825652)
Supplement: Supplementary file 11 [file Table5.XLSX]

## Sheet: Table S5
Table S5	Allele Frequencies by Population and Total for Codominant Data
Data Sheet	codominant D
Data Title	SUD
No. Loci	12
No. Samples	201
No. Pops.	4
Allele Frequencies and Sample Size by Populations
Locus	Allele/n	Al Fashir	Nyala	Kassala	Port Sudan
AC1	N	50	48	52	51
	195	0.03	0.03125	0.0288462	0.205882
	197	0	0	0.75	0.696078
	199	0	0.0416667	0.0192308	0.0196078
	201	0.03	0	0	0
	202	0.01	0	0	0
	203	0.03	0.03125	0	0
	205	0.05	0.0729167	0.0480769	0
	207	0.36	0.291667	0.0480769	0.0196078
	209	0.38	0.322917	0.0480769	0.0588235
	211	0.11	0.114583	0.0480769	0
	213	0	0.0625	0	0
	215	0	0.03125	0	0
	221	0	0	0.00961538	0
AC2	N	50	48	52	51
	179	0	0	0.00961538	0
	180	0	0.0416667	0	0
	182	0	0.0729167	0.00961538	0
	184	0	0.0833333	0.173077	0.156863
	187	0	0.114583	0	0
	188	0.79	0.447917	0.740385	0.77451
	189	0.1	0.0729167	0.0384615	0.0686275
	190	0	0.0208333	0.00961538	0
	191	0	0.0520833	0.00961538	0
	192	0.11	0.0416667	0.00961538	0
	194	0	0.0416667	0	0
	198	0	0.0104167	0	0
AC4	N	50	48	52	51
	108	0	0.0208333	0.00961538	0
	120	0	0.0104167	0	0
	130	0.84	0.760417	0.317308	0.588235
	132	0.11	0.125	0.653846	0.411765
	134	0.03	0.0416667	0	0
	136	0.02	0.03125	0	0
	138	0	0.0104167	0	0
	140	0	0	0.0192308	0
AC5	N	50	48	52	51
	119	0	0.0729167	0	0
	143	0.03	0	0	0
	144	0	0	0.0384615	0
	146	0.07	0.0416667	0.0192308	0
	147	0.07	0.145833	0.0288462	0.352941
	148	0.13	0.135417	0.0384615	0
	149	0.02	0.0520833	0	0
	150	0.31	0.145833	0.0192308	0
	151	0	0.0104167	0.0384615	0
	152	0.08	0.114583	0.0480769	0.00980392
	153	0.02	0	0	0
	154	0.15	0.166667	0.0192308	0
	155	0.1	0.0208333	0	0
	156	0.01	0.0625	0.0192308	0.0588235
	157	0	0.0104167	0	0
	158	0	0.0208333	0.221154	0.0588235
	159	0	0	0.317308	0.205882
	160	0	0	0.00961538	0.00980392
	161	0	0	0.00961538	0.156863
	163	0	0	0.173077	0.147059
	164	0.01	0	0	0
CT2	N	50	48	52	51
	184	0.19	0.177083	0.461538	0.401961
	186	0.11	0.145833	0.0865385	0
	188	0.47	0.322917	0.230769	0.441176
	190	0.15	0.197917	0.0673077	0
	192	0	0.0416667	0.0192308	0
	194	0.05	0.0729167	0.134615	0.147059
	196	0.03	0.03125	0	0.00980392
	200	0	0.0104167	0	0
AG1	N	50	48	52	51
	113	0.25	0.09375	0	0
	115	0.06	0.1875	0.144231	0.539216
	117	0	0.25	0.451923	0.362745
	119	0.36	0.270833	0.298077	0.0392157
	121	0.15	0.0729167	0.105769	0.0588235
	125	0.02	0.0729167	0	0
	127	0.01	0	0	0
	129	0.15	0.0416667	0	0
	135	0	0.0104167	0	0
AG2	N	50	48	52	51
	110	0.05	0.0208333	0	0
	113	0	0.0104167	0	0
	114	0	0	0.00961538	0
	115	0.03	0.104167	0	0
	117	0.31	0.125	0.0192308	0.0686275
	119	0.44	0.479167	0.355769	0.215686
	120	0.02	0.0104167	0	0
	121	0.03	0.0625	0.00961538	0
	123	0.09	0.135417	0.00961538	0
	125	0	0.03125	0	0
	127	0.01	0	0.25	0.245098
	129	0	0.0104167	0	0
	133	0.02	0	0.230769	0.27451
	135	0	0	0.115385	0.147059
	137	0	0	0	0.0490196
	143	0	0.0104167	0	0
AG5	N	50	48	52	51
	164	0	0.0208333	0.125	0.00980392
	166	0	0.0104167	0	0
	168	0	0.0208333	0.317308	0.22549
	170	0.01	0.0104167	0.00961538	0.254902
	172	0.99	0.854167	0.25	0.186275
	174	0	0.03125	0	0
	176	0	0.0416667	0.240385	0.313725
	178	0	0.0104167	0.0576923	0.00980392
A1	N	50	48	52	51
	145	0	0.0104167	0	0
	153	0	0.0104167	0	0
	156	0.66	0.333333	0.0769231	0.0882353
	157	0	0	0.00961538	0
	158	0	0.0625	0.201923	0.45098
	159	0.17	0.3125	0.0192308	0
	160	0	0.0104167	0	0
	162	0.02	0.166667	0.182692	0.176471
	165	0.15	0.0625	0.0384615	0
	168	0	0	0.471154	0.284314
	171	0	0.03125	0	0
A9	N	50	47	52	51
	179	0	0.0425532	0	0
	182	0.08	0.255319	0.259615	0.490196
	185	0.15	0.106383	0.00961538	0
	188	0.43	0.148936	0.00961538	0.00980392
	191	0.1	0.287234	0.701923	0.5
	194	0.23	0.159574	0.0192308	0
	197	0.01	0	0	0
B2	N	49	48	52	51
	86	0	0.0104167	0	0
	95	0.0816327	0.260417	0.134615	0
	98	0.0102041	0	0	0
	101	0	0.03125	0	0
	104	0.295918	0.40625	0.0961538	0
	107	0.602041	0.21875	0.163462	0.186275
	110	0.0102041	0.0625	0.0673077	0
	113	0	0.0104167	0.538462	0.813725
B3	N	47	47	52	51
	148	0	0	0.00961538	0
	158	0	0.0106383	0	0
	160	0.0425532	0.0531915	0	0
	163	0	0.0106383	0	0
	166	0.457447	0.574468	0.961538	0.637255
	169	0.0106383	0	0	0
	172	0.0851064	0.191489	0.0192308	0.0294118
	175	0.404255	0.148936	0.00961538	0.333333
	182	0	0.0106383	0	0
Total Allele Frequencies
Locus	Allele/n	Tot
AC1	N	201
	195	0.07463
	197	0.37065
	199	0.0199
	201	0.00746
	202	0.00249
	203	0.01493
	205	0.04229
	207	0.17662
	209	0.199
	211	0.06716
	213	0.01493
	215	0.00746
	221	0.00249
AC2	N	201
	179	0.00249
	180	0.00995
	182	0.0199
	184	0.10448
	187	0.02736
	188	0.69154
	189	0.06965
	190	0.00746
	191	0.01493
	192	0.0398
	194	0.00995
	198	0.00249
AC4	N	201
	108	0.00746
	120	0.00249
	130	0.62189
	132	0.33085
	134	0.01741
	136	0.01244
	138	0.00249
	140	0.00498
AC5	N	201
	119	0.01741
	143	0.00746
	144	0.00995
	146	0.03234
	147	0.14925
	148	0.07463
	149	0.01741
	150	0.11692
	151	0.01244
	152	0.06219
	153	0.00498
	154	0.08209
	155	0.02985
	156	0.03731
	157	0.00249
	158	0.07711
	159	0.13433
	160	0.00498
	161	0.04229
	163	0.08209
	164	0.00249
CT2	N	201
	184	0.31095
	186	0.08458
	188	0.36567
	190	0.10199
	192	0.01493
	194	0.10199
	196	0.01741
	200	0.00249
AG1	N	201
	113	0.08458
	115	0.23383
	117	0.26866
	119	0.24129
	121	0.09701
	125	0.02239
	127	0.00249
	129	0.04726
	135	0.00249
AG2	N	201
	110	0.01741
	113	0.00249
	114	0.00249
	115	0.03234
	117	0.12935
	119	0.37065
	120	0.00746
	121	0.02488
	123	0.05721
	125	0.00746
	127	0.12935
	129	0.00249
	133	0.13433
	135	0.06716
	137	0.01244
	143	0.00249
AG5	N	201
	164	0.0398
	166	0.00249
	168	0.14428
	170	0.07214
	172	0.56219
	174	0.00746
	176	0.15174
	178	0.0199
A1	N	201
	145	0.00249
	153	0.00249
	156	0.28607
	157	0.00249
	158	0.18159
	159	0.12189
	160	0.00249
	162	0.13682
	165	0.06219
	168	0.19403
	171	0.00746
A9	N	200
	179	0.01
	182	0.2725
	185	0.065
	188	0.1475
	191	0.4025
	194	0.1
	197	0.0025
B2	N	200
	86	0.0025
	95	0.1175
	98	0.0025
	101	0.0075
	104	0.195
	107	0.29
	110	0.035
	113	0.35
B3	N	197
	148	0.00254
	158	0.00254
	160	0.02284
	163	0.00254
	166	0.66497
	169	0.00254
	172	0.07868
	175	0.22081
	182	0.00254
