# Supplementary material for: Population Genetic Analysis of Aedes aegypti Mosquitoes From Sudan Revealed Recent Independent Colonization Events by the Two Subspecies
Source: Front Genet. 2022 Feb 14;13:825652. doi: 10.3389/fgene.2022.825652 (PMC8889412; doi:10.3389/fgene.2022.825652)
Supplement: Supplementary file 12 [file Table7.XLSX]

## Sheet: Table S7
Table S7	Summary of Chi-Square Tests for Hardy-Weinberg Equilibrium
Pop	Locus	DF	ChiSq	Prob	Signif	Corrected P-Value
Al Fashir	AG1	21	103.36	7.3092e-13	***	3.50842e-11	sig
Al Fashir	AC2	3	50.9694	4.96608e-11	***	2.38372e-09	sig
Kassala	B3	6	52.0208	1.84694e-09	***	8.86533e-08	sig
Kassala	CT2	15	71.0316	2.92403e-09	***	1.40354e-07	sig
Port Sudan	AC2	3	38.1181	2.66835e-08	***	1.28081e-06	sig
Kassala	A9	10	52.1358	1.07693e-07	***	5.16927e-06	sig
Nyala	AC4	21	61.9366	6.47505e-06	***	0.000310803	sig
Kassala	AC2	28	58.003	0.00072809	***	0.0349483	sig
Kassala	AG1	6	23.0822	0.000769403	***	0.0369314	sig
Al Fashir	CT2	15	37.2249	0.00117322	**	0.0563147
Nyala	A9	15	35.4232	0.00213965	**	0.102703
Nyala	AC5	78	116.215	0.00327689	**	0.157291
Nyala	AG1	28	51.0172	0.00496898	**	0.238511
Port Sudan	AG2	15	30.9444	0.00893667	**	0.42896
Nyala	AG5	28	48.4426	0.00959807	**	0.460707
Port Sudan	A1	6	15.7853	0.0149542	*	0.717801
Al Fashir	AC5	66	90.0819	0.0261253	*	1.25402
Port Sudan	B2	1	4.24551	0.0393543	*	1.88901
Al Fashir	AG2	36	50.5556	0.0544355	ns	2.6129
Al Fashir	A9	15	24.6416	0.0549693	ns	2.63853
Port Sudan	B3	3	5.35944	0.147291	ns	7.06999
Al Fashir	AC1	28	35.3521	0.159849	ns	7.67274
Port Sudan	AC4	1	1.85034	0.173744	ns	8.3397
Nyala	AC2	55	63.3229	0.206226	ns	9.89883
Kassala	AC5	91	95.0257	0.365656	ns	17.5515
Kassala	A1	21	22.4945	0.371508	ns	17.8324
Kassala	AG5	15	15.9101	0.388052	ns	18.6265
Kassala	B2	10	9.75812	0.461964	ns	22.1743
Port Sudan	AC5	28	27.7006	0.480397	ns	23.0591
Port Sudan	AG1	6	5.49043	0.482614	ns	23.1655
Nyala	CT2	28	26.613	0.539389	ns	25.8907
Kassala	AG2	28	25.5515	0.597682	ns	28.6888
Port Sudan	A9	3	1.72615	0.631136	ns	30.2945
Al Fashir	A1	6	4.29666	0.636599	ns	30.5568
Nyala	A1	36	31.6	0.677895	ns	32.539
Port Sudan	AG5	15	11.9194	0.685118	ns	32.8857
Al Fashir	B2	10	6.96371	0.728867	ns	34.9856
Al Fashir	B3	10	6.80232	0.743966	ns	35.7104
Port Sudan	CT2	6	3.30199	0.770101	ns	36.9648
Nyala	AC1	36	28.6201	0.804382	ns	38.6103
Nyala	B3	21	13.6797	0.882958	ns	42.382
Al Fashir	AC4	6	1.81406	0.935981	ns	44.9271
Nyala	B2	21	11.9329	0.941412	ns	45.1878
Al Fashir	AG5	1	0.00510152	0.94306	ns	45.2669
Kassala	AC4	6	1.6744	0.947081	ns	45.4599
Nyala	AG2	55	33.4687	0.990356	ns	47.5371
Port Sudan	AC1	10	2.36792	0.992664	ns	47.6479
Kassala	AC1	28	5.77778	0.999998	ns	47.9999
Key: ns=not significant, * P<0.05, ** P<0.01, *** P<0.001
