# Supplementary material for: Population Genetic Analysis of Aedes aegypti Mosquitoes From Sudan Revealed Recent Independent Colonization Events by the Two Subspecies
Source: Front Genet. 2022 Feb 14;13:825652. doi: 10.3389/fgene.2022.825652 (PMC8889412; doi:10.3389/fgene.2022.825652)
Supplement: Supplementary file 13 [file Table8.XLSX]

## Sheet: Table S8
Table S8	Genotypic linkage disequilibrium				locus by-locus for all microsattlites loci for Aedes aegypti Sudan populations
Genepop 4.7.5, Genotypic linkage disequilibrium
Number of populations detected : 4
Number of loci detected : 12
Markov chain parameters
Dememorisation : 10000
Batches : 1000
Iterations per batch : 10000											P corrected P value
Po	p	Locus#1	Locus#2	P-Value	S.E.	Switches		P	Outcome		LD after Bonferroni correction= 1.51%
Al	Fashir_50	AC1	AC2	0.0054445	0.00017	1541815		0	SIG
Al	Fashir_50	AC1	AC4	0.016545	0.000429	849431		0.009994	SIG
Al	Fashir_50	AC2	AC4	0.031811	0.000225	3188668		0.0131	SIG
Al	Fashir_50	AC1	AC5	0.016145	0.001527	120041		0.014094	SIG
Al	Fashir_50	AC2	AC5	0.233499	0.001741	1168394		0.0559	NON SIG
Al	Fashir_50	AC4	AC5	0.021986	0.000663	609897		0.064232	NON SIG
Al	Fashir_50	AC1	CT2	0.180413	0.003448	297911		0.209754	NON SIG
Al	Fashir_50	AC2	CT2	0.126844	0.000848	1820571		0.256743	NON SIG
Al	Fashir_50	AC4	CT2	0.007718	0.000255	1011307		0.293632	NON SIG
Al	Fashir_50	AC5	CT2	0.00364	0.000694	154398		0.39678	NON SIG
Al	Fashir_50	AC1	AG1	0.056209	0.002308	235934		0.478282	NON SIG
Al	Fashir_50	AC2	AG1	5e-05	1.1e-05	1636312		0.592526	NON SIG
Al	Fashir_50	AC4	AG1	0.374885	0.002082	887315		0.741888	NON SIG
Al	Fashir_50	AC5	AG1	0.007964	0.00132	110972		0.91364	NON SIG
Al	Fashir_50	CT2	AG1	0.177024	0.003699	295200		1	NON SIG
Al	Fashir_50	AC1	AG2	0.091397	0.003355	172302		1	NON SIG
Al	Fashir_50	AC2	AG2	0.143957	0.001277	1286882		1	NON SIG
Al	Fashir_50	AC4	AG2	0.868009	0.0015	689473		1	NON SIG
Al	Fashir_50	AC5	AG2	0.640193	0.00865	81965		1	NON SIG
Al	Fashir_50	CT2	AG2	0.037998	0.002061	215064		1	NON SIG
Al	Fashir_50	AG1	AG2	0.052383	0.002813	167075		1	NON SIG
Al	Fashir_50	AC1	AG5	0.419163	0.001335	332038		1	NON SIG
Al	Fashir_50	AC2	AG5	0.319795	0.000369	1398787		1	NON SIG
Al	Fashir_50	AC4	AG5	1	0	767158		1	NON SIG
Al	Fashir_50	AC5	AG5	0.278521	0.001313	248461		1	NON SIG
Al	Fashir_50	CT2	AG5	0.738582	0.001104	398957		1	NON SIG
Al	Fashir_50	AG1	AG5	0.478545	0.001327	343308		1	NON SIG
Al	Fashir_50	AG2	AG5	1	0	267806		1	NON SIG
Al	Fashir_50	AC1	A1	0.001556	0.000162	708250		1	NON SIG
Al	Fashir_50	AC2	A1	0.030785	0.000268	2990438		1	NON SIG
Al	Fashir_50	AC4	A1	0.02755	0.000341	1802721		1	NON SIG
Al	Fashir_50	AC5	A1	0.010805	0.000589	453604		1	NON SIG
Al	Fashir_50	CT2	A1	0.083043	0.001312	852983		1	NON SIG
Al	Fashir_50	AG1	A1	0.010386	0.000435	731152		1	NON SIG
Al	Fashir_50	AG2	A1	0.026268	0.000912	547756		1	NON SIG
Al	Fashir_50	AG5	A1	0.579828	0.000752	759753		1	NON SIG
Al	Fashir_50	AC1	A9	0.100548	0.003006	228504		1	NON SIG
Al	Fashir_50	AC2	A9	0.034882	0.000486	1572174		1	NON SIG
Al	Fashir_50	AC4	A9	0.08816	0.001154	854122		1	NON SIG
Al	Fashir_50	AC5	A9	0.650339	0.007617	108257		1	NON SIG
Al	Fashir_50	CT2	A9	0.515282	0.005062	285599		1	NON SIG
Al	Fashir_50	AG1	A9	0.550301	0.00568	222609		1	NON SIG
Al	Fashir_50	AG2	A9	0.049408	0.002584	161594		1	NON SIG
Al	Fashir_50	AG5	A9	0.120714	0.0007	329460		1	NON SIG
Al	Fashir_50	A1	A9	0.253865	0.002408	703442		1	NON SIG
Al	Fashir_50	AC1	B2	0.204956	0.00294	382632		1	NON SIG
Al	Fashir_50	AC2	B2	0.220395	0.000956	1779042		1	NON SIG
Al	Fashir_50	AC4	B2	0.325307	0.00148	971637		1	NON SIG
Al	Fashir_50	AC5	B2	0.222767	0.004246	235396		1	NON SIG
Al	Fashir_50	CT2	B2	0.676345	0.00293	450104		1	NON SIG
Al	Fashir_50	AG1	B2	0.061606	0.001696	387947		1	NON SIG
Al	Fashir_50	AG2	B2	0.012324	0.000852	297680		1	NON SIG
Al	Fashir_50	AG5	B2	1	0	452842		1	NON SIG
Al	Fashir_50	A1	B2	0.078767	0.001	941981		1	NON SIG
Al	Fashir_50	A9	B2	0.75208	0.003187	376466		1	NON SIG
Al	Fashir_50	AC1	B3	0.065373	0.001573	485011		1	NON SIG
Al	Fashir_50	AC2	B3	0.723684	0.00083	2400811		1	NON SIG
Al	Fashir_50	AC4	B3	0.073958	0.000684	1404153		1	NON SIG
Al	Fashir_50	AC5	B3	0.848041	0.003161	288615		1	NON SIG
Al	Fashir_50	CT2	B3	0.405977	0.00307	563305		1	NON SIG
Al	Fashir_50	AG1	B3	0.395057	0.003503	503758		1	NON SIG
Al	Fashir_50	AG2	B3	0.418108	0.004334	341005		1	NON SIG
Al	Fashir_50	AG5	B3	0.617356	0.001013	570761		1	NON SIG
Al	Fashir_50	A1	B3	0.407258	0.001831	1236325		1	NON SIG
Al	Fashir_50	A9	B3	0.06407	0.001698	437591		1	NON SIG
Al	Fashir_50	B2	B3	0.682048	0.002264	679100		1	NON SIG
Ny	ala_48	AC1	AC2	0.162727	0.006921	70607		1	NON SIG
Ny	ala_48	AC1	AC4	0.325585	0.004901	212572		1	NON SIG
Ny	ala_48	AC2	AC4	0.060392	0.002577	206201		1	NON SIG
Ny	ala_48	AC1	AC5	0.117215	0.006701	41227		1	NON SIG
Ny	ala_48	AC2	AC5	0.122896	0.007705	39267		1	NON SIG
Ny	ala_48	AC4	AC5	0.162716	0.004116	158765		1	NON SIG
Ny	ala_48	AC1	CT2	0.06582	0.003579	106964		1	NON SIG
Ny	ala_48	AC2	CT2	0.081932	0.004752	100887		1	NON SIG
Ny	ala_48	AC4	CT2	0.234293	0.003742	279818		1	NON SIG
Ny	ala_48	AC5	CT2	0.057988	0.004256	60994		1	NON SIG
Ny	ala_48	AC1	AG1	0.871183	0.004463	114725		1	NON SIG
Ny	ala_48	AC2	AG1	0.124763	0.005494	108614		1	NON SIG
Ny	ala_48	AC4	AG1	0.058482	0.001829	288558		1	NON SIG
Ny	ala_48	AC5	AG1	0.035691	0.003594	66062		1	NON SIG
Ny	ala_48	CT2	AG1	0.004525	0.000698	164979		1	NON SIG
Ny	ala_48	AC1	AG2	0.000215	0.000106	87994		1	NON SIG
Ny	ala_48	AC2	AG2	0.409742	0.009237	83791		1	NON SIG
Ny	ala_48	AC4	AG2	0.710894	0.004475	231264		1	NON SIG
Ny	ala_48	AC5	AG2	0.283331	0.009185	51578		1	NON SIG
Ny	ala_48	CT2	AG2	0.145256	0.005238	126539		1	NON SIG
Ny	ala_48	AG1	AG2	0.224828	0.006069	135957		1	NON SIG
Ny	ala_48	AC1	AG5	0.385605	0.005811	153089		1	NON SIG
Ny	ala_48	AC2	AG5	0.702679	0.006044	149255		1	NON SIG
Ny	ala_48	AC4	AG5	0.259796	0.00345	281286		1	NON SIG
Ny	ala_48	AC5	AG5	0.096965	0.003667	113314		1	NON SIG
Ny	ala_48	CT2	AG5	0.080832	0.002443	204995		1	NON SIG
Ny	ala_48	AG1	AG5	0.043152	0.001754	211856		1	NON SIG
Ny	ala_48	AG2	AG5	0.15898	0.004128	166882		1	NON SIG
Ny	ala_48	AC1	A1	0.441171	0.007779	106261		1	NON SIG
Ny	ala_48	AC2	A1	0.79767	0.006425	101256		1	NON SIG
Ny	ala_48	AC4	A1	0.414185	0.004661	261783		1	NON SIG
Ny	ala_48	AC5	A1	0.017233	0.002319	63217		1	NON SIG
Ny	ala_48	CT2	A1	0.810492	0.004769	152140		1	NON SIG
Ny	ala_48	AG1	A1	0.196586	0.0053	161583		1	NON SIG
Ny	ala_48	AG2	A1	0.904741	0.003582	125309		1	NON SIG
Ny	ala_48	AG5	A1	0.575818	0.005156	192098		1	NON SIG
Ny	ala_48	AC1	A9	0.282158	0.006582	114666		1	NON SIG
Ny	ala_48	AC2	A9	0.363271	0.008031	105811		1	NON SIG
Ny	ala_48	AC4	A9	0.279422	0.003754	289026		1	NON SIG
Ny	ala_48	AC5	A9	0.435648	0.009402	65583		1	NON SIG
Ny	ala_48	CT2	A9	0.19452	0.005188	161803		1	NON SIG
Ny	ala_48	AG1	A9	0.933306	0.00257	175963		1	NON SIG
Ny	ala_48	AG2	A9	0.002342	0.000479	137134		1	NON SIG
Ny	ala_48	AG5	A9	0.056351	0.001873	217904		1	NON SIG
Ny	ala_48	A1	A9	0.010461	0.000983	159498		1	NON SIG
Ny	ala_48	AC1	B2	0.626442	0.006473	142320		1	NON SIG
Ny	ala_48	AC2	B2	0.450034	0.007236	135877		1	NON SIG
Ny	ala_48	AC4	B2	0.363598	0.003947	307491		1	NON SIG
Ny	ala_48	AC5	B2	0.250744	0.007308	88947		1	NON SIG
Ny	ala_48	CT2	B2	0.40914	0.005714	200849		1	NON SIG
Ny	ala_48	AG1	B2	0.595898	0.005639	212428		1	NON SIG
Ny	ala_48	AG2	B2	0.034302	0.00194	163678		1	NON SIG
Ny	ala_48	AG5	B2	0.281024	0.004113	231785		1	NON SIG
Ny	ala_48	A1	B2	0.659801	0.00529	193464		1	NON SIG
Ny	ala_48	A9	B2	0.11569	0.003512	207714		1	NON SIG
Ny	ala_48	AC1	B3	0.571161	0.00561	189930		1	NON SIG
Ny	ala_48	AC2	B3	0.506495	0.00675	176682		1	NON SIG
Ny	ala_48	AC4	B3	0.6312	0.003465	370752		1	NON SIG
Ny	ala_48	AC5	B3	0.226198	0.005799	129206		1	NON SIG
Ny	ala_48	CT2	B3	0.135141	0.003383	256631		1	NON SIG
Ny	ala_48	AG1	B3	0.371834	0.004891	273275		1	NON SIG
Ny	ala_48	AG2	B3	0.698563	0.004891	228387		1	NON SIG
Ny	ala_48	AG5	B3	0.01164	0.000678	289435		1	NON SIG
Ny	ala_48	A1	B3	0.12059	0.003307	251866		1	NON SIG
Ny	ala_48	A9	B3	0.505664	0.004913	278878		1	NON SIG
Ny	ala_48	B2	B3	0.438884	0.004541	307949		1	NON SIG
Ka	ssala_52	AC1	AC2	0.501965	0.003621	441509		1	NON SIG
Ka	ssala_52	AC1	AC4	0.002944	0.000128	1282238		1	NON SIG
Ka	ssala_52	AC2	AC4	0.745982	0.001797	689912		1	NON SIG
Ka	ssala_52	AC1	AC5	0.218003	0.004043	303378		1	NON SIG
Ka	ssala_52	AC2	AC5	0.60509	0.005696	164019		1	NON SIG
Ka	ssala_52	AC4	AC5	0.265848	0.002787	587656		1	NON SIG
Ka	ssala_52	AC1	CT2	0	0	686169		1	NON SIG
Ka	ssala_52	AC2	CT2	0.270248	0.00344	337372		1	NON SIG
Ka	ssala_52	AC4	CT2	0.398659	0.002058	1053490		1	NON SIG
Ka	ssala_52	AC5	CT2	3.8e-05	2.5e-05	200932		1	NON SIG
Ka	ssala_52	AC1	AG1	0.011561	0.000392	998689		1	NON SIG
Ka	ssala_52	AC2	AG1	0.161991	0.002321	482425		1	NON SIG
Ka	ssala_52	AC4	AG1	0.392407	0.001644	1408111		1	NON SIG
Ka	ssala_52	AC5	AG1	0.005987	0.00059	320216		1	NON SIG
Ka	ssala_52	CT2	AG1	0.000999	0.00011	752654		1	NON SIG
Ka	ssala_52	AC1	AG2	0.08204	0.001954	470422		1	NON SIG
Ka	ssala_52	AC2	AG2	0.705152	0.004218	236677		1	NON SIG
Ka	ssala_52	AC4	AG2	0.974767	0.000526	775248		1	NON SIG
Ka	ssala_52	AC5	AG2	0.062197	0.002971	131976		1	NON SIG
Ka	ssala_52	CT2	AG2	0.010462	0.000761	341072		1	NON SIG
Ka	ssala_52	AG1	AG2	0.098426	0.002045	514514		1	NON SIG
Ka	ssala_52	AC1	AG5	0.674476	0.002628	713118		1	NON SIG
Ka	ssala_52	AC2	AG5	0.853785	0.002276	350030		1	NON SIG
Ka	ssala_52	AC4	AG5	0.307551	0.001867	1113426		1	NON SIG
Ka	ssala_52	AC5	AG5	0.001883	0.000369	194640		1	NON SIG
Ka	ssala_52	CT2	AG5	0.013759	0.000677	516853		1	NON SIG
Ka	ssala_52	AG1	AG5	0.062712	0.001262	779426		1	NON SIG
Ka	ssala_52	AG2	AG5	0.32058	0.003953	345786		1	NON SIG
Ka	ssala_52	AC1	A1	5.4e-05	2.4e-05	586850		1	NON SIG
Ka	ssala_52	AC2	A1	0.106062	0.002471	291125		1	NON SIG
Ka	ssala_52	AC4	A1	0.001147	9.7e-05	935156		1	NON SIG
Ka	ssala_52	AC5	A1	0.348544	0.006146	166433		1	NON SIG
Ka	ssala_52	CT2	A1	0.000248	5.6e-05	425940		1	NON SIG
Ka	ssala_52	AG1	A1	0.374355	0.003313	639262		1	NON SIG
Ka	ssala_52	AG2	A1	0.096331	0.002805	286609		1	NON SIG
Ka	ssala_52	AG5	A1	0.175966	0.002906	432398		1	NON SIG
Ka	ssala_52	AC1	A9	0.749129	0.001872	794130		1	NON SIG
Ka	ssala_52	AC2	A9	0.105639	0.00164	436098		1	NON SIG
Ka	ssala_52	AC4	A9	0.73004	0.001352	1055172		1	NON SIG
Ka	ssala_52	AC5	A9	0.54992	0.003976	358576		1	NON SIG
Ka	ssala_52	CT2	A9	0.543926	0.002509	647620		1	NON SIG
Ka	ssala_52	AG1	A9	0.028452	0.000608	873067		1	NON SIG
Ka	ssala_52	AG2	A9	0.253443	0.002783	477234		1	NON SIG
Ka	ssala_52	AG5	A9	0.015597	0.0005	682423		1	NON SIG
Ka	ssala_52	A1	A9	0.595892	0.002721	572852		1	NON SIG
Ka	ssala_52	AC1	B2	0.084794	0.001366	864129		1	NON SIG
Ka	ssala_52	AC2	B2	0.185092	0.002724	417756		1	NON SIG
Ka	ssala_52	AC4	B2	0.006446	0.000217	1253328		1	NON SIG
Ka	ssala_52	AC5	B2	0.178423	0.003803	268105		1	NON SIG
Ka	ssala_52	CT2	B2	0.288201	0.002883	645720		1	NON SIG
Ka	ssala_52	AG1	B2	0.040275	0.000887	948114		1	NON SIG
Ka	ssala_52	AG2	B2	0.104576	0.002258	439525		1	NON SIG
Ka	ssala_52	AG5	B2	0.000813	0.00011	666092		1	NON SIG
Ka	ssala_52	A1	B2	0.144521	0.00257	546111		1	NON SIG
Ka	ssala_52	A9	B2	0.014198	0.000436	773814		1	NON SIG
Ka	ssala_52	AC1	B3	0.206418	0.001735	348641		1	NON SIG
Ka	ssala_52	AC2	B3	0.566236	0.002898	184171		1	NON SIG
Ka	ssala_52	AC4	B3	0.442223	0.001523	574997		1	NON SIG
Ka	ssala_52	AC5	B3	0.939511	0.001548	135896		1	NON SIG
Ka	ssala_52	CT2	B3	0.248494	0.001887	261530		1	NON SIG
Ka	ssala_52	AG1	B3	0.274506	0.001739	382684		1	NON SIG
Ka	ssala_52	AG2	B3	0.304752	0.002411	183660		1	NON SIG
Ka	ssala_52	AG5	B3	0.147148	0.001404	284616		1	NON SIG
Ka	ssala_52	A1	B3	0.179835	0.001826	229140		1	NON SIG
Ka	ssala_52	A9	B3	1	0	353838		1	NON SIG
Ka	ssala_52	B2	B3	0.974007	0.000625	326511		1	NON SIG
Po	rtSudan_51	AC1	AC2	0.78754	0.001535	720107		1	NON SIG
Po	rtSudan_51	AC1	AC4	0.036417	0.000398	2625052		1	NON SIG
Po	rtSudan_51	AC2	AC4	0.351143	0.000784	3366902		1	NON SIG
Po	rtSudan_51	AC1	AC5	0.308161	0.003074	463863		1	NON SIG
Po	rtSudan_51	AC2	AC5	0.802391	0.001705	743200		1	NON SIG
Po	rtSudan_51	AC4	AC5	0.732174	0.000952	2872394		1	NON SIG
Po	rtSudan_51	AC1	CT2	0.840391	0.001413	816467		1	NON SIG
Po	rtSudan_51	AC2	CT2	0.797301	0.001167	1176437		1	NON SIG
Po	rtSudan_51	AC4	CT2	0.748805	0.000694	3637931		1	NON SIG
Po	rtSudan_51	AC5	CT2	0.100368	0.001504	818209		1	NON SIG
Po	rtSudan_51	AC1	AG1	0.544605	0.002278	697559		1	NON SIG
Po	rtSudan_51	AC2	AG1	0.277385	0.001591	1007975		1	NON SIG
Po	rtSudan_51	AC4	AG1	0.084928	0.000523	3354588		1	NON SIG
Po	rtSudan_51	AC5	AG1	0.78088	0.002118	687947		1	NON SIG
Po	rtSudan_51	CT2	AG1	0.475399	0.001917	1166268		1	NON SIG
Po	rtSudan_51	AC1	AG2	0.23882	0.00336	365590		1	NON SIG
Po	rtSudan_51	AC2	AG2	0.172028	0.001905	593428		1	NON SIG
Po	rtSudan_51	AC4	AG2	0.46124	0.001334	2392876		1	NON SIG
Po	rtSudan_51	AC5	AG2	0.025724	0.001423	263204		1	NON SIG
Po	rtSudan_51	CT2	AG2	0.042028	0.001096	640080		1	NON SIG
Po	rtSudan_51	AG1	AG2	0.088336	0.001783	540586		1	NON SIG
Po	rtSudan_51	AC1	AG5	0.996059	0.000197	557455		1	NON SIG
Po	rtSudan_51	AC2	AG5	0.011132	0.000337	864907		1	NON SIG
Po	rtSudan_51	AC4	AG5	0.893171	0.000537	3177733		1	NON SIG
Po	rtSudan_51	AC5	AG5	0.15781	0.002641	460458		1	NON SIG
Po	rtSudan_51	CT2	AG5	0.88323	0.001271	981186		1	NON SIG
Po	rtSudan_51	AG1	AG5	0.670831	0.002256	823474		1	NON SIG
Po	rtSudan_51	AG2	AG5	0.777656	0.00348	353311		1	NON SIG
Po	rtSudan_51	AC1	A1	0.503631	0.002621	727281		1	NON SIG
Po	rtSudan_51	AC2	A1	0.010878	0.000307	1100249		1	NON SIG
Po	rtSudan_51	AC4	A1	0.784029	0.00064	3783035		1	NON SIG
Po	rtSudan_51	AC5	A1	0.31089	0.002817	661972		1	NON SIG
Po	rtSudan_51	CT2	A1	0.099286	0.00112	1263674		1	NON SIG
Po	rtSudan_51	AG1	A1	0.449031	0.002064	1070557		1	NON SIG
Po	rtSudan_51	AG2	A1	0.10212	0.002069	509775		1	NON SIG
Po	rtSudan_51	AG5	A1	0.689663	0.002399	828170		1	NON SIG
Po	rtSudan_51	AC1	A9	0.430608	0.001427	1484760		1	NON SIG
Po	rtSudan_51	AC2	A9	0.749001	0.00085	1940065		1	NON SIG
Po	rtSudan_51	AC4	A9	0.055868	0.00033	4524652		1	NON SIG
Po	rtSudan_51	AC5	A9	0.255059	0.001433	1600945		1	NON SIG
Po	rtSudan_51	CT2	A9	0.507848	0.001221	2139491		1	NON SIG
Po	rtSudan_51	AG1	A9	0.082762	0.000724	1936138		1	NON SIG
Po	rtSudan_51	AG2	A9	0.008008	0.000259	1317235		1	NON SIG
Po	rtSudan_51	AG5	A9	0.287076	0.001378	1797660		1	NON SIG
Po	rtSudan_51	A1	A9	0.891257	0.000644	2172354		1	NON SIG
Po	rtSudan_51	AC1	B2	0.202209	0.000968	1649906		1	NON SIG
Po	rtSudan_51	AC2	B2	0.362331	0.000824	2201272		1	NON SIG
Po	rtSudan_51	AC4	B2	0.789135	0.000326	5540101		1	NON SIG
Po	rtSudan_51	AC5	B2	0.603563	0.001232	1844770		1	NON SIG
Po	rtSudan_51	CT2	B2	0.033993	0.000302	2508402		1	NON SIG
Po	rtSudan_51	AG1	B2	0.092729	0.000561	2229876		1	NON SIG
Po	rtSudan_51	AG2	B2	0.05153	0.000609	1509434		1	NON SIG
Po	rtSudan_51	AG5	B2	0.140133	0.000824	2076290		1	NON SIG
Po	rtSudan_51	A1	B2	0.299116	0.000975	2546600		1	NON SIG
Po	rtSudan_51	A9	B2	0.01268	0.000142	3394171		1	NON SIG
Po	rtSudan_51	AC1	B3	0.096032	0.000806	1598707		1	NON SIG
Po	rtSudan_51	AC2	B3	0.796434	0.000727	2152977		1	NON SIG
Po	rtSudan_51	AC4	B3	0.016897	0.000154	5371386		1	NON SIG
Po	rtSudan_51	AC5	B3	0.734933	0.001294	1732851		1	NON SIG
Po	rtSudan_51	CT2	B3	0.839641	0.000712	2439003		1	NON SIG
Po	rtSudan_51	AG1	B3	0.204324	0.00098	2166505		1	NON SIG
Po	rtSudan_51	AG2	B3	0.256971	0.001635	1405335		1	NON SIG
Po	rtSudan_51	AG5	B3	0.555188	0.001446	1976375		1	NON SIG
Po	rtSudan_51	A1	B3	0.021722	0.000315	2429569		1	NON SIG
Po	rtSudan_51	A9	B3	0.344926	0.000862	3366978		1	NON SIG
Po	rtSudan_51	B2	B3	0.335513	0.000624	4075113		1	NON SIG
